# Supplementary material for: A monoclinic polymorph of chloro­thia­zide
Source: Acta Crystallogr E Crystallogr Commun. 2024 Jun 28;80(Pt 7):806–10. doi: 10.1107/S2056989024006078 (PMC11223696; doi:10.1107/S2056989024006078)
Supplement: Supplementary file 1 [file e-80-00806-sup1.cif]

##############################################################################
#                                                                            #
# This CIF contains the data in a paper accepted for publication in          #
# Acta Crystallographica Section E. It conforms to the requirements of       #
# Notes for Authors for Acta Crystallographica Section E, and has been       #
# peer reviewed under the auspices of the IUCr Commission on Journals.       #
#                                                                            #
# Full details of the Crystallographic Information File format               #
# are given in the paper "The Crystallographic Information File (CIF):       #
# a New Standard Archive File for Crystallography" by S. R. Hall, F. H.      #
# Allen and I. D. Brown [Acta Cryst. (1991), A47, 655-685].                  #
#                                                                            #
# The current version of the core CIF dictionary is obtainable from          #
# ftp://ftp.iucr.org/pub/cif_core.dic.                                       #
#                                                                            #
# Software is freely available for graphical display of the structure(s)     #
# in this CIF. For information consult the CIF software page                 #
# http://www.iucr.org/resources/cif/software.                                #
#                                                                            #
# This file may be used for bona fide research purposes within the           #
# scientific community so long as proper attribution is given to the journal # 
# article from which it was obtained.                                        #
#                                                                            #
##############################################################################
data_I
_audit_creation_method     'SHELXL-2018/3'
_chemical_name_systematic
;
6-Chloro-1,1-dioxo-2<i>H</i>-1,2,4-benzothiazine-7-sulfonamide
;
_chemical_name_common
;
Chlorothiazide
;
_chemical_formula_moiety     'C7 H6 Cl N3 O4 S2'
_chemical_formula_sum     'C7 H6 Cl N3 O4 S2'
_chemical_formula_iupac     'C7 H6 Cl N3 O4 S2'
_chemical_formula_weight     295.72
_chemical_melting_point     ?
_chemical_absolute_configuration     ?
_space_group_crystal_system     monoclinic
_space_group_name_H-M_alt     'P 21'
_space_group_name_Hall     'P 2yb'
loop_
    _space_group_symop_operation_xyz
    'x, y, z'
    '-x, y+1/2, -z'
_cell_length_a     4.82960(10)
_cell_length_b     6.27030(10)
_cell_length_c     16.9551(2)
_cell_angle_alpha     90
_cell_angle_beta     92.2140(10)
_cell_angle_gamma     90
_cell_volume     513.069(15)
_cell_formula_units_Z     2
_cell_measurement_reflns_used     6651
_cell_measurement_theta_min     2.5930
_cell_measurement_theta_max     71.2840
_cell_measurement_temperature     100(2)
_exptl_crystal_description     tablet
_exptl_crystal_colour     colourless
_exptl_crystal_size_max     0.23
_exptl_crystal_size_mid     0.12
_exptl_crystal_size_min     0.05
_exptl_crystal_density_diffrn     1.914
_exptl_crystal_density_meas     ?
_exptl_crystal_density_method     ?
_exptl_crystal_F_000     300
_exptl_absorpt_coefficient_mu     7.230
_exptl_absorpt_correction_type     multi-scan
_exptl_absorpt_process_details
;
(CrysAlisPro; Rigaku OD, 2023)
;
_exptl_absorpt_correction_T_min     0.3933
_exptl_absorpt_correction_T_max     1.00000
_diffrn_ambient_temperature     100(2)
_diffrn_source     'microsource tube'
_diffrn_radiation_type     CuK\a
_diffrn_radiation_wavelength     1.54184
_diffrn_measurement_device_type     'Rigaku Synergy-i'
_diffrn_measurement_method     'omega scans'
_diffrn_detector_area_resol_mean     ?
_diffrn_reflns_number     8271
_diffrn_reflns_av_R_equivalents     0.0464
_diffrn_reflns_av_unetI/netI     0.0365
_diffrn_reflns_theta_min     2.608
_diffrn_reflns_theta_max     71.406
_diffrn_reflns_theta_full     70.000
_diffrn_measured_fraction_theta_max     0.998
_diffrn_measured_fraction_theta_full     1.000
_diffrn_reflns_limit_h_min     -5
_diffrn_reflns_limit_h_max     5
_diffrn_reflns_limit_k_min     -7
_diffrn_reflns_limit_k_max     7
_diffrn_reflns_limit_l_min     -20
_diffrn_reflns_limit_l_max     20
_diffrn_standards_number     0
_diffrn_standards_interval_count     0
_diffrn_standards_decay_%     0
_refine_special_details
;
 Refined as a 2-component inversion twin.
;
_reflns_number_total     1953
_reflns_number_gt     1895
_reflns_threshold_expression     'I > 2\s(I)'
_refine_ls_structure_factor_coef     Fsqd
_refine_ls_matrix_type     full
_refine_ls_R_factor_all     0.0289
_refine_ls_R_factor_gt     0.0281
_refine_ls_wR_factor_gt     0.0774
_refine_ls_wR_factor_ref     0.0779
_refine_ls_goodness_of_fit_ref     1.061
_refine_ls_restrained_S_all     1.060
_refine_ls_number_reflns     1953
_refine_ls_number_parameters     167
_refine_ls_number_restraints     4
_refine_ls_hydrogen_treatment     mixed
_refine_ls_weighting_scheme     calc
_refine_ls_weighting_details
              'w=1/[\s^2^(Fo^2^)+(0.0518P)^2^+0.0232P] where P=(Fo^2^+2Fc^2^)/3'
_atom_sites_solution_hydrogens     mixed
_atom_sites_solution_primary     ?
_atom_sites_solution_secondary     ?
_refine_ls_shift/su_max     0.000
_refine_ls_shift/su_mean     0.000
_refine_diff_density_max     0.280
_refine_diff_density_min     -0.333
_refine_ls_extinction_method     none
_refine_ls_extinction_coef     .
_refine_ls_abs_structure_details
;
 Refined as an inversion twin.
;
_refine_ls_abs_structure_Flack     0.00(2)
loop_
    _atom_type_symbol
    _atom_type_description
    _atom_type_scat_dispersion_real
    _atom_type_scat_dispersion_imag
    _atom_type_scat_source
    'S' 'S' 0.3331 0.5567
                         'International Tables Vol C Tables 4.2.6.8 and 6.1.1.4'
    'Cl' 'Cl' 0.3639 0.7018
                         'International Tables Vol C Tables 4.2.6.8 and 6.1.1.4'
    'O' 'O' 0.0492 0.0322
                         'International Tables Vol C Tables 4.2.6.8 and 6.1.1.4'
    'N' 'N' 0.0311 0.0180
                         'International Tables Vol C Tables 4.2.6.8 and 6.1.1.4'
    'C' 'C' 0.0181 0.0091
                         'International Tables Vol C Tables 4.2.6.8 and 6.1.1.4'
    'H' 'H' 0.0000 0.0000
                         'International Tables Vol C Tables 4.2.6.8 and 6.1.1.4'
_computing_data_collection
;
CrysalisPro (Rigaku OD, 2023)
;
_computing_cell_refinement
;
CrysalisPro (Rigaku OD, 2023)
;
_computing_data_reduction
;
CrysalisPro (Rigaku OD, 2023)
;
_computing_structure_solution
;
<i>SHELXT</i> (Sheldrick, 2015a)
;
_computing_structure_refinement
;
<i>SHELXL2018</i> (Sheldrick, 2015b)
;
_computing_molecular_graphics
;
MERCURY (Macrae <i>et al.</i>,  2020)
;
_computing_publication_material
;
SHELXL2018 in WinGX (Farrugia, 2012)
;
loop_
    _atom_site_type_symbol
    _atom_site_label
    _atom_site_fract_x
    _atom_site_fract_y
    _atom_site_fract_z
    _atom_site_U_iso_or_equiv
    _atom_site_adp_type
    _atom_site_calc_flag
    _atom_site_occupancy
    _atom_site_disorder_assembly
    _atom_site_disorder_group
    S S1 1.24147(16) -0.05644(13) 0.37597(4) 0.0160(2) Uani d 1 . .
    S S2 0.69084(16) -0.05479(14) 0.09149(4) 0.0160(2) Uani d 1 . .
    Cl Cl1 0.39002(17) 0.39240(15) 0.14683(5) 0.0208(2) Uani d 1 . .
    O O1 1.0629(5) -0.1778(5) 0.42573(14) 0.0197(6) Uani d 1 . .
    O O2 1.4525(5) -0.1751(5) 0.33834(15) 0.0208(6) Uani d 1 . .
    O O3 0.8308(5) -0.2558(4) 0.09669(15) 0.0190(6) Uani d 1 . .
    O O4 0.3972(5) -0.0527(5) 0.07447(14) 0.0206(6) Uani d 1 . .
    N N1 1.3822(7) 0.1311(6) 0.42965(18) 0.0196(7) Uani d 1 . .
    N N2 1.0378(7) 0.3842(6) 0.38987(18) 0.0189(7) Uani d 1 . .
    N N3 0.8293(6) 0.0843(6) 0.02524(17) 0.0198(7) Uani d 1 . .
    C C4 1.2577(8) 0.3159(7) 0.4339(2) 0.0197(8) Uani d 1 . .
    H H4 1.331004 0.412655 0.472437 0.024 Uiso calc 1 . .
    C C5 0.9319(8) 0.2767(6) 0.3236(2) 0.0168(7) Uani d 1 . .
    C C6 1.0335(7) 0.0753(7) 0.3054(2) 0.0152(7) Uani d 1 . .
    C C7 0.9550(7) -0.0232(7) 0.23446(19) 0.0162(8) Uani d 1 . .
    H H7 1.034802 -0.155951 0.220703 0.019 Uiso calc 1 . .
    C C8 0.7598(7) 0.0731(6) 0.1838(2) 0.0153(7) Uani d 1 . .
    C C9 0.6444(7) 0.2702(6) 0.2052(2) 0.0178(8) Uani d 1 . .
    C C10 0.7320(7) 0.3739(7) 0.2740(2) 0.0176(8) Uani d 1 . .
    H H10 0.657180 0.508943 0.287066 0.021 Uiso calc 1 . .
    H H1N 0.989(9) 0.514(4) 0.403(3) 0.020(12) Uiso d 1 . .
    H H2N 0.731(8) 0.193(5) 0.007(3) 0.022(12) Uiso d 1 . .
    H H3N 1.009(3) 0.099(10) 0.028(3) 0.037(14) Uiso d 1 . .
loop_
    _atom_site_aniso_label
    _atom_site_aniso_U_11
    _atom_site_aniso_U_22
    _atom_site_aniso_U_33
    _atom_site_aniso_U_12
    _atom_site_aniso_U_13
    _atom_site_aniso_U_23
    S1 0.0188(4) 0.0138(5) 0.0153(4) 0.0004(4) -0.0016(3) -0.0004(3)
    S2 0.0170(4) 0.0166(5) 0.0143(4) -0.0015(4) -0.0002(3) -0.0013(3)
    Cl1 0.0216(4) 0.0179(5) 0.0227(4) 0.0014(4) -0.0037(3) 0.0033(3)
    O1 0.0249(14) 0.0153(15) 0.0190(13) 0.0007(11) 0.0014(11) 0.0012(10)
    O2 0.0192(12) 0.0213(16) 0.0219(13) 0.0056(11) -0.0009(10) -0.0013(11)
    O3 0.0230(13) 0.0131(15) 0.0209(13) -0.0012(11) 0.0009(10) -0.0020(10)
    O4 0.0180(12) 0.0241(16) 0.0198(11) -0.0021(12) 0.0000(9) -0.0036(12)
    N1 0.0239(16) 0.0163(18) 0.0182(14) -0.0016(14) -0.0042(12) -0.0027(12)
    N2 0.0235(16) 0.0160(19) 0.0170(15) -0.0006(14) -0.0005(12) -0.0031(12)
    N3 0.0191(16) 0.0214(18) 0.0188(15) 0.0004(14) 0.0004(12) 0.0042(14)
    C4 0.0234(19) 0.021(2) 0.0146(17) -0.0052(16) 0.0014(14) 0.0008(16)
    C5 0.0198(18) 0.0141(19) 0.0166(16) -0.0031(15) 0.0029(13) 0.0003(15)
    C6 0.0167(17) 0.0138(19) 0.0151(15) 0.0003(15) 0.0004(13) 0.0015(14)
    C7 0.0172(16) 0.013(2) 0.0187(16) 0.0003(15) 0.0012(12) 0.0010(14)
    C8 0.0156(16) 0.0151(19) 0.0151(15) -0.0020(14) -0.0002(13) 0.0008(14)
    C9 0.0170(18) 0.018(2) 0.0179(16) -0.0011(16) 0.0004(14) 0.0046(15)
    C10 0.0203(17) 0.014(2) 0.0187(17) 0.0018(16) 0.0031(13) 0.0006(14)
_geom_special_details
;
 All esds (except the esd in the dihedral angle between two l.s. planes)
 are estimated using the full covariance matrix.  The cell esds are taken
 into account individually in the estimation of esds in distances, angles
 and torsion angles; correlations between esds in cell parameters are only
 used when they are defined by crystal symmetry.  An approximate (isotropic)
 treatment of cell esds is used for estimating esds involving l.s. planes.
;
loop_
    _geom_bond_atom_site_label_1
    _geom_bond_atom_site_label_2
    _geom_bond_site_symmetry_2
    _geom_bond_distance
    _geom_bond_publ_flag
    S1 O2 . 1.432(3) ?
    S1 O1 . 1.446(3) ?
    S1 N1 . 1.621(3) ?
    S1 C6 . 1.740(4) ?
    S2 O3 . 1.431(3) ?
    S2 O4 . 1.436(2) ?
    S2 N3 . 1.590(3) ?
    S2 C8 . 1.779(4) ?
    Cl1 C9 . 1.727(4) ?
    N1 C4 . 1.308(5) ?
    N2 C4 . 1.345(5) ?
    N2 C5 . 1.391(5) ?
    N2 H1N . 0.875(14) ?
    N3 H2N . 0.880(14) ?
    N3 H3N . 0.872(14) ?
    C4 H4 . 0.9500 ?
    C5 C6 . 1.394(6) ?
    C5 C10 . 1.396(5) ?
    C6 C7 . 1.392(5) ?
    C7 C8 . 1.388(5) ?
    C7 H7 . 0.9500 ?
    C8 C9 . 1.409(5) ?
    C9 C10 . 1.387(5) ?
    C10 H10 . 0.9500 ?
loop_
    _geom_angle_atom_site_label_1
    _geom_angle_atom_site_label_2
    _geom_angle_atom_site_label_3
    _geom_angle_site_symmetry_1
    _geom_angle_site_symmetry_3
    _geom_angle
    _geom_angle_publ_flag
    O2 S1 O1 . . 115.93(18) ?
    O2 S1 N1 . . 109.70(17) ?
    O1 S1 N1 . . 107.51(16) ?
    O2 S1 C6 . . 110.02(16) ?
    O1 S1 C6 . . 108.02(16) ?
    N1 S1 C6 . . 105.06(19) ?
    O3 S2 O4 . . 118.73(17) ?
    O3 S2 N3 . . 108.43(17) ?
    O4 S2 N3 . . 106.97(16) ?
    O3 S2 C8 . . 105.71(17) ?
    O4 S2 C8 . . 108.81(16) ?
    N3 S2 C8 . . 107.76(18) ?
    C4 N1 S1 . . 119.3(3) ?
    C4 N2 C5 . . 123.5(4) ?
    C4 N2 H1N . . 112(3) ?
    C5 N2 H1N . . 124(3) ?
    S2 N3 H2N . . 116(3) ?
    S2 N3 H3N . . 117(3) ?
    H2N N3 H3N . . 118(5) ?
    N1 C4 N2 . . 127.3(4) ?
    N1 C4 H4 . . 116.3 ?
    N2 C4 H4 . . 116.3 ?
    N2 C5 C6 . . 119.7(3) ?
    N2 C5 C10 . . 120.0(4) ?
    C6 C5 C10 . . 120.3(3) ?
    C7 C6 C5 . . 120.4(3) ?
    C7 C6 S1 . . 120.9(3) ?
    C5 C6 S1 . . 118.5(3) ?
    C8 C7 C6 . . 119.8(4) ?
    C8 C7 H7 . . 120.1 ?
    C6 C7 H7 . . 120.1 ?
    C7 C8 C9 . . 119.3(3) ?
    C7 C8 S2 . . 116.6(3) ?
    C9 C8 S2 . . 124.0(3) ?
    C10 C9 C8 . . 121.1(3) ?
    C10 C9 Cl1 . . 117.4(3) ?
    C8 C9 Cl1 . . 121.4(3) ?
    C9 C10 C5 . . 118.9(4) ?
    C9 C10 H10 . . 120.5 ?
    C5 C10 H10 . . 120.5 ?
loop_
    _geom_torsion_atom_site_label_1
    _geom_torsion_atom_site_label_2
    _geom_torsion_atom_site_label_3
    _geom_torsion_atom_site_label_4
    _geom_torsion_site_symmetry_1
    _geom_torsion_site_symmetry_2
    _geom_torsion_site_symmetry_3
    _geom_torsion_site_symmetry_4
    _geom_torsion
    _geom_torsion_publ_flag
    O2 S1 N1 C4 . . . . 143.1(3) ?
    O1 S1 N1 C4 . . . . -90.0(3) ?
    C6 S1 N1 C4 . . . . 24.8(3) ?
    S1 N1 C4 N2 . . . . -9.9(5) ?
    C5 N2 C4 N1 . . . . -10.0(6) ?
    C4 N2 C5 C6 . . . . 7.7(5) ?
    C4 N2 C5 C10 . . . . -169.9(3) ?
    N2 C5 C6 C7 . . . . -172.1(3) ?
    C10 C5 C6 C7 . . . . 5.5(5) ?
    N2 C5 C6 S1 . . . . 12.0(5) ?
    C10 C5 C6 S1 . . . . -170.4(3) ?
    O2 S1 C6 C7 . . . . 40.0(4) ?
    O1 S1 C6 C7 . . . . -87.4(3) ?
    N1 S1 C6 C7 . . . . 158.0(3) ?
    O2 S1 C6 C5 . . . . -144.1(3) ?
    O1 S1 C6 C5 . . . . 88.4(3) ?
    N1 S1 C6 C5 . . . . -26.1(3) ?
    C5 C6 C7 C8 . . . . -4.4(5) ?
    S1 C6 C7 C8 . . . . 171.4(3) ?
    C6 C7 C8 C9 . . . . 0.2(5) ?
    C6 C7 C8 S2 . . . . 175.6(3) ?
    O3 S2 C8 C7 . . . . 9.1(3) ?
    O4 S2 C8 C7 . . . . 137.6(3) ?
    N3 S2 C8 C7 . . . . -106.7(3) ?
    O3 S2 C8 C9 . . . . -175.7(3) ?
    O4 S2 C8 C9 . . . . -47.1(4) ?
    N3 S2 C8 C9 . . . . 68.5(3) ?
    C7 C8 C9 C10 . . . . 3.0(5) ?
    S2 C8 C9 C10 . . . . -172.1(3) ?
    C7 C8 C9 Cl1 . . . . -177.2(3) ?
    S2 C8 C9 Cl1 . . . . 7.7(5) ?
    C8 C9 C10 C5 . . . . -2.0(5) ?
    Cl1 C9 C10 C5 . . . . 178.2(3) ?
    N2 C5 C10 C9 . . . . 175.3(3) ?
    C6 C5 C10 C9 . . . . -2.3(5) ?
loop_
    _geom_hbond_atom_site_label_D
    _geom_hbond_atom_site_label_H
    _geom_hbond_atom_site_label_A
    _geom_hbond_site_symmetry_A
    _geom_hbond_distance_DH
    _geom_hbond_distance_HA
    _geom_hbond_distance_DA
    _geom_hbond_angle_DHA
    _geom_hbond_publ_flag
    N2 H1N O1 1_565 0.875(14) 2.00(2) 2.815(5) 154(4) yes
    N3 H2N O4 2_655 0.880(14) 2.18(2) 3.015(4) 158(4) yes
    N3 H3N O4 1_655 0.872(14) 2.22(4) 2.963(4) 143(5) yes
    N3 H3N O3 2_755 0.872(14) 2.46(5) 2.870(4) 109(4) yes
_shelx_space_group_comment
;
The symmetry employed for this shelxl refinement is uniquely defined
by the following loop, which should always be used as a source of
symmetry information in preference to the above space-group names.
They are only intended as comments.
;
_shelx_estimated_absorpt_T_min     ?
_shelx_estimated_absorpt_T_max     ?
_shelx_hkl_file
;
   0  -7   0-37.9020 50.6042  43
   0  -7  -1 16892.5 751.488  43
   0  -7  -1 16704.9 774.845  16
   0  -7   2 95.7096 55.8848  43
   0  -7   3 4843.44 305.481  43
   0  -7   4 1368.91 140.026  43
   0  -7   5 1281.40 134.646  43
   0  -7   6 483.904 80.4051  43
   0  -7   6 630.258 89.7250  22
   0  -7   7 1393.99 131.939  43
   0  -7   7 1539.45 139.173  22
   0  -7   8 286.339 60.3548  43
   0  -7   8 422.955 69.3157  22
   0  -6   0 15561.1 799.149  43
   0  -6   0 14765.2 812.083  16
   0  -6   0 15821.0 828.345  30
   0  -6   1 5877.82 402.053  16
   0  -6  -1 5880.57 411.311  30
   0  -6   1 5632.71 378.740  43
   0  -6  -1 5496.54 393.088  16
   0  -6  -1 5929.47 383.615  43
   0  -6   2 1537.29 183.805  16
   0  -6   2 1233.96 161.360  43
   0  -6  -2 1679.13 197.939  30
   0  -6  -2 1625.42 186.567  16
   0  -6  -2 1711.84 178.311  43
   0  -6   3 2226.27 222.057  43
   0  -6   3 2827.24 254.815  16
   0  -6   3 2785.64 242.159  22
   0  -6  -3 3157.86 266.871  30
   0  -6  -3 2904.44 240.159  43
   0  -6   4 4114.95 341.075  16
   0  -6   4 4684.54 335.194  43
   0  -6   4 5003.58 349.352  22
   0  -6   5 559.764 114.920  22
   0  -6   5 368.047 96.5784  43
   0  -6  -5 588.777 116.771  30
   0  -6  -6 6183.12 387.719  24
   0  -6  -6 7019.27 411.234  30
   0  -6   6 5921.50 400.040  22
   0  -6  -7 11478.5 578.110  30
   0  -6   7 8676.10 551.502  43
   0  -6  -7 10689.1 564.700  24
   0  -6   7 9424.70 570.876  22
   0  -6   8 1104.34 161.675  22
   0  -6  -8 1518.54 155.299  24
   0  -6  -9 4232.85 273.051  24
   0  -6   9 3610.56 290.276  22
   0  -6  10 3061.34 260.914  22
   0  -6 -10 3982.07 248.126  24
   0  -6 -11 4836.85 273.525  24
   0  -6  11 4019.23 290.337  22
   0  -6  12 790.777 100.238  43
   0  -6  12 981.616 114.069  22
   0  -6  13 2643.74 182.135  22
   0  -5   0-18.4300 66.3878  16
   0  -5   0-10.1707 65.2961  30
   0  -5   0-8.41944 58.8457  43
   0  -5  -1 6982.42 446.012  30
   0  -5   1 6448.81 426.046  16
   0  -5  -1 7297.96 437.751  16
   0  -5  -2 2134.48 200.231  24
   0  -5  -2 2573.85 236.218  30
   0  -5  -2 2311.63 213.820  16
   0  -5   2 2447.76 215.507  22
   0  -5   2 2300.13 218.991  16
   0  -5   3 20114.7 992.982  22
   0  -5  -3 18920.1 974.381  24
   0  -5   3 18785.3 1103.01  14
   0  -5   3 19764.6 996.590  16
   0  -5  -3 22085.9 1027.51  30
   0  -5   4 3178.31 265.184  22
   0  -5  -4 3070.96 245.909  24
   0  -5   4 2736.80 251.788  16
   0  -5   4 3220.53 343.746  14
   0  -5  -4 2967.90 260.976  30
   0  -5  -5 2762.82 242.613  30
   0  -5   5 2392.00 233.297  16
   0  -5   5 2440.86 239.485  22
   0  -5  -5 2408.78 213.580  24
   0  -5   6 1330.71 176.276  16
   0  -5  -6 1352.49 156.263  24
   0  -5   6 1454.52 186.802  22
   0  -5  -6 1508.96 173.986  30
   0  -5   7 21554.9 1119.28  22
   0  -5  -7 22723.3 1091.42  30
   0  -5  -7 22281.7 1084.25  24
   0  -5  -8 4113.88 293.346  30
   0  -5  -8 3931.48 290.962  24
   0  -5   8 3615.10 320.655  22
   0  -5  -9 4563.54 311.451  24
   0  -5   9 3819.10 332.371  22
   0  -5 -10 9467.85 518.029  24
   0  -5  10 8451.78 549.280  22
   0  -5  11 2800.85 266.706  22
   0  -5 -11 3082.93 234.067  24
   0  -5 -12 3925.61 266.160  24
   0  -5  12 3790.64 298.951  22
   0  -5 -13 452.013 78.1763  24
   0  -5  13 337.831 88.5748  22
   0  -5  14 9007.51 520.797  22
   0  -5 -14 10777.1 508.653  24
   0  -5  15 2014.08 160.284  22
   0  -4   0 8472.44 537.267  14
   0  -4   1 7893.64 512.356  14
   0  -4  -1 8165.73 430.472  43
   0  -4   1 7101.87 431.244  41
   0  -4  -2 1794.77 175.575  30
   0  -4   2 1729.49 213.157  14
   0  -4   2 1569.51 157.595  16
   0  -4  -2 1580.81 148.162  24
   0  -4   2 1764.82 170.279  41
   0  -4   3 1184.12 144.074  41
   0  -4   3 1356.17 141.710  22
   0  -4  -3 1492.17 138.324  43
   0  -4  -3 1106.62 120.095  24
   0  -4   3 943.735 126.230  16
   0  -4   3 1343.20 185.379  14
   0  -4  -3 1227.40 146.447  30
   0  -4   4 16018.6 927.197  14
   0  -4  -4 16845.2 838.399  30
   0  -4  -4 17609.9 918.305  55
   0  -4   4 16464.7 827.333  16
   0  -4   4 17724.4 856.494  41
   0  -4  -4 16163.7 803.747  24
   0  -4   4 16743.0 836.539  22
   0  -4  -5 4605.27 304.356  30
   0  -4   5 4356.58 310.810  22
   0  -4   5 4651.55 324.588  41
   0  -4   5 4088.34 294.587  16
   0  -4   5 4012.84 374.765  14
   0  -4  -5 4338.38 362.758  55
   0  -4  -5 4169.41 279.113  24
   0  -4  -6 11846.4 604.402  24
   0  -4   6 12344.3 654.731  41
   0  -4   6 10728.4 612.797  16
   0  -4   6 11629.5 641.092  22
   0  -4  -6 11979.4 619.324  30
   0  -4   6 9860.06 718.234  14
   0  -4  -6 12223.8 731.326  55
   0  -4  -7 27984.4 1427.19  55
   0  -4   7 26081.6 1453.32  14
   0  -4   7 29133.1 1330.81  22
   0  -4   7 24165.7 1278.62  16
   0  -4  -7 29614.3 1284.59  24
   0  -4   8 12252.0 855.634  14
   0  -4  -8 13148.6 819.711  55
   0  -4  -8 12773.2 679.881  24
   0  -4   8 13977.5 735.681  22
   0  -4   9 8403.35 535.343  22
   0  -4   9 7621.43 651.799  14
   0  -4  -9 8505.10 486.877  23
   0  -4  -9 9021.37 633.258  55
   0  -4  -9 8744.29 495.228  24
   0  -4 -10 4810.52 326.595  23
   0  -4  10 5177.93 383.576  22
   0  -4 -10 4643.80 327.402  24
   0  -4 -11 8318.06 494.521  23
   0  -4 -11 8432.85 498.545  24
   0  -4  11 9467.49 563.072  22
   0  -4 -12 238.047 74.5873  23
   0  -4  12 265.688 102.471  22
   0  -4 -12 266.715 78.4633  24
   0  -4 -13 13814.3 702.732  24
   0  -4  13 13066.5 738.845  22
   0  -4  13 12969.9 726.420  28
   0  -4 -13 13902.6 701.480  23
   0  -4  14 1799.08 192.914  28
   0  -4 -14 2133.90 182.889  24
   0  -4  14 1752.60 193.086  22
   0  -4 -14 1992.64 176.543  23
   0  -4  15 1864.22 179.662  28
   0  -4  15 1744.24 176.705  22
   0  -4 -15 1585.10 151.338  24
   0  -4 -15 1696.57 152.338  23
   0  -4  16 359.437 80.4103  28
   0  -4 -16 442.592 68.6840  24
   0  -4  17 4639.67 268.085  28
   0  -4 -17 3977.97 236.881  24
   0  -3   1 13452.3 692.002  14
   0  -3  -1 13961.8 680.169  14
   0  -3  -1 11717.5 667.255   5
   0  -3  -1 13306.0 667.584  55
   0  -3  -2 13912.8 708.089  55
   0  -3   2 13609.9 728.160  14
   0  -3  -2 13949.6 704.004   5
   0  -3  -3 1779.49 177.078  55
   0  -3   3 1780.40 191.155  14
   0  -3   4 7378.94 475.797  14
   0  -3  -4 7593.24 465.940  55
   0  -3   4 7491.07 466.540  12
   0  -3   5 1331.54 174.430  12
   0  -3   5 1389.03 181.481  14
   0  -3  -5 1541.20 182.002  55
   0  -3   6 10295.9 673.123  14
   0  -3   6 11690.5 687.853  12
   0  -3  -6 11793.0 672.138  55
   0  -3   7 12763.0 810.764  14
   0  -3   7 13729.5 817.674  12
   0  -3  -7 14460.6 797.243  55
   0  -3  -8 31891.1 1335.04  29
   0  -3   8 26868.6 1467.49  12
   0  -3  -8 30451.9 1321.71  21
   0  -3   8 27765.6 1335.50  22
   0  -3   8 24289.3 1447.35  14
   0  -3  -8 26906.1 1290.59  23
   0  -3  -8 27252.7 1421.96  55
   0  -3  -8 28463.5 1298.80  24
   0  -3  -9 4796.81 312.008  29
   0  -3   9 4025.27 316.650  28
   0  -3   9 4117.76 413.730  14
   0  -3   9 3929.35 310.580  22
   0  -3  -9 4381.17 289.048  23
   0  -3  -9 4007.21 280.647  24
   0  -3  -9 4519.34 301.918  21
   0  -3   9 4275.76 417.394  12
   0  -3  -9 4382.87 381.231  55
   0  -3  10 11506.8 836.532  14
   0  -3  10 11354.9 686.233  28
   0  -3  10 12476.6 849.741  12
   0  -3 -10 13328.0 674.500  21
   0  -3 -10 14729.9 696.330  29
   0  -3 -10 12436.2 653.215  24
   0  -3 -10 11643.1 647.736  23
   0  -3  10 12611.6 699.334  22
   0  -3 -10 12782.4 783.628  55
   0  -3 -11 1636.06 230.534  55
   0  -3  11 1531.88 269.967  14
   0  -3 -11 1670.12 169.897  23
   0  -3  11 1412.65 254.590  12
   0  -3  11 1570.17 198.827  28
   0  -3 -11 1574.85 165.013  24
   0  -3 -11 1800.56 182.090  21
   0  -3  11 1836.27 206.204  22
   0  -3 -11 2236.03 203.555  29
   0  -3 -12 2756.39 235.256  29
   0  -3 -12 2235.91 205.785  24
   0  -3  12 2092.72 235.703  28
   0  -3  12 2123.38 231.897  22
   0  -3 -12 2926.93 236.058  21
   0  -3 -12 2178.70 204.900  23
   0  -3 -13 118.697 58.7003  23
   0  -3  13 121.788 80.0380  22
   0  -3  13 318.197 108.187  28
   0  -3 -13 167.584 61.6061  24
   0  -3 -13 174.233 74.0206  29
   0  -3 -14 8040.47 473.893  29
   0  -3 -14 7198.84 444.494  24
   0  -3 -14 7804.44 451.896  23
   0  -3  14 7132.29 483.567  28
   0  -3 -15 951.037 131.215  29
   0  -3  15 997.059 152.575  28
   0  -3 -15 1062.12 132.030  23
   0  -3 -15 959.157 127.646  24
   0  -3 -16 1997.93 174.262  23
   0  -3 -16 1850.48 169.334  24
   0  -3  16 1788.39 191.129  28
   0  -3 -17 228.926 60.6024  24
   0  -3  17 254.381 74.8448  28
   0  -3 -17 254.181 60.8884  23
   0  -3 -18 1952.89 153.393  24
   0  -3 -18 2122.92 158.075  23
   0  -3  19 756.230 85.9418  28
   0  -2   0 123998. 5353.04  55
   0  -2   0 127688. 5369.27   5
   0  -2   0 129713. 5368.81  14
   0  -2   1 10417.7 503.312  55
   0  -2  -1 10753.1 525.497  55
   0  -2   1 10424.5 531.446   5
   0  -2   1 10603.5 536.487  14
   0  -2  -1 10882.6 524.249  14
   0  -2  -1 10808.5 522.784   5
   0  -2  -2 1637.62 128.141   5
   0  -2  -2 1529.17 137.317  55
   0  -2   2 1559.57 138.421  12
   0  -2   2 1539.67 146.613  14
   0  -2  -3 1235.31 129.925  55
   0  -2   3 1155.54 128.281  12
   0  -2   3 1436.68 144.157  14
   0  -2  -3 1355.84 112.946   5
   0  -2  -4 60005.0 2569.25  55
   0  -2   4 57258.0 2570.44  12
   0  -2  -4 58979.1 2516.71   5
   0  -2   4 57112.7 2580.64  14
   0  -2   5 1464.85 173.359  14
   0  -2  -5 1610.55 166.398  55
   0  -2   5 1416.57 169.710  12
   0  -2   6 6526.09 452.957  12
   0  -2   6 6815.06 459.372  14
   0  -2  -6 7153.29 436.836  55
   0  -2   7 6539.17 472.847  12
   0  -2   7 6369.46 471.796  14
   0  -2  -7 7123.64 446.407  55
   0  -2  -8 15299.2 821.174  55
   0  -2   8 14922.9 871.669  12
   0  -2   8 14239.4 869.445  14
   0  -2   9 13956.3 875.487  14
   0  -2  -9 14559.3 808.184  55
   0  -2   9 14897.8 880.502  12
   0  -2  10 2057.09 211.444  28
   0  -2  10 1783.14 271.978  14
   0  -2 -10 2381.46 196.526  29
   0  -2 -10 2065.70 184.445  21
   0  -2  10 2038.78 277.400  12
   0  -2 -10 2336.52 202.337  20
   0  -2 -10 2211.61 240.998  55
   0  -2  11 4459.21 450.826  14
   0  -2 -11 5162.13 343.535  20
   0  -2 -11 4561.72 308.300  23
   0  -2 -11 4731.36 321.643  21
   0  -2  11 5060.16 456.905  12
   0  -2 -11 5170.51 330.862  29
   0  -2 -11 4910.87 394.031  55
   0  -2  11 4308.96 344.693  28
   0  -2  12 1462.62 241.352  12
   0  -2 -12 1217.24 150.344  29
   0  -2 -12 1608.70 175.617  20
   0  -2 -12 1299.35 152.862  21
   0  -2 -12 1287.85 144.950  23
   0  -2  12 1093.72 167.435  28
   0  -2  13 17184.1 1007.09  28
   0  -2  13 18925.0 1160.72  12
   0  -2 -13 21723.5 1003.11  29
   0  -2 -13 23147.2 1033.33  20
   0  -2 -13 18776.3 968.850  23
   0  -2 -14 3601.95 295.315  20
   0  -2 -14 3474.94 278.533  29
   0  -2 -14 3661.50 276.843  23
   0  -2  14 3788.66 315.737  28
   0  -2  15 2473.14 247.248  28
   0  -2 -15 2583.00 238.812  20
   0  -2 -15 2388.47 214.530  23
   0  -2 -16 1518.59 165.351  23
   0  -2  16 1697.86 195.499  28
   0  -2 -17 10572.1 567.424  23
   0  -2  17 10975.9 607.771  28
   0  -2 -18 1095.47 122.603  23
   0  -2  18 1018.49 132.117  28
   0  -2 -18 1105.70 118.138  24
   0  -2 -19 892.857 95.1462  24
   0  -2  19 1030.36 112.648  28
   0  -2 -19 849.016 96.0702  23
   0  -2 -20 304.804 47.8293  23
   0  -1   0 26.2981 27.7317  52
   0  -1   0 21.2798 20.4233  55
   0  -1   0 6.97232 21.6810  14
   0  -1   0-8.63414 24.2982   5
   0  -1   0 2.29034 13.7210  10
   0  -1  -1 38769.3 1641.78  55
   0  -1   1 34042.5 1631.06  52
   0  -1   1 36339.1 1607.20  54
   0  -1  -1 38154.7 1613.12   3
   0  -1   1 38463.7 1642.34   5
   0  -1  -1 40843.9 1631.17   5
   0  -1  -1 41542.4 1635.47  14
   0  -1   1 39212.5 1646.84  14
   0  -1   1 36444.7 1639.19  12
   0  -1   1 37937.6 1646.16  50
   0  -1  -1 40605.0 1661.04  52
   0  -1   1 40247.7 1623.55  55
   0  -1   1 37632.4 1613.63   1
   0  -1   1 39788.3 1619.04  10
   0  -1  -2 820.283 73.6997   3
   0  -1   2 869.118 46.6065  54
   0  -1  -2 926.766 84.5976  55
   0  -1   2 932.664 91.0741  12
   0  -1   2 750.597 90.2450  50
   0  -1  -2 930.354 67.8078   5
   0  -1   2 786.545 66.5205  10
   0  -1   2 789.081 86.7194  14
   0  -1   2 745.419 74.6985   1
   0  -1   3 48284.0 2075.62  14
   0  -1   3 47547.7 2080.46  12
   0  -1   3 47869.9 2067.75   1
   0  -1   3 49134.1 2083.25  50
   0  -1   3 46781.8 2001.27  54
   0  -1  -3 48195.9 2050.77   3
   0  -1  -3 47667.4 2061.37  55
   0  -1  -4 42003.6 1885.10  55
   0  -1   4 42398.4 1904.99   1
   0  -1   4 44483.6 1916.89  50
   0  -1  -4 44518.7 1881.98   3
   0  -1   4 42307.1 1911.14  14
   0  -1   4 41769.8 1917.90  12
   0  -1  -5 12350.8 617.100   3
   0  -1   5 12480.6 656.250   1
   0  -1   5 12392.5 650.781  50
   0  -1   5 11832.3 661.878  12
   0  -1  -5 12041.6 619.922  55
   0  -1  -6 24647.4 1117.90   3
   0  -1   6 24263.8 1178.31  12
   0  -1  -6 23117.8 1109.95  55
   0  -1   6 23311.0 1149.09  50
   0  -1   6 22538.4 1157.38   1
   0  -1   7 18862.3 1009.25  12
   0  -1   7 19217.5 1006.78   1
   0  -1  -7 18719.5 943.011  55
   0  -1  -7 19769.1 949.250   3
   0  -1  -8 53314.1 2366.54   3
   0  -1   8 52125.3 2444.77   1
   0  -1  -8 50884.1 2350.63  55
   0  -1   8 55074.4 2455.00  12
   0  -1   9 12700.1 785.995  12
   0  -1  -9 13837.4 738.352   3
   0  -1   9 13227.5 815.008  14
   0  -1   9 12760.6 800.752   1
   0  -1  -9 13517.9 724.242  55
   0  -1  10 5659.67 461.405  12
   0  -1 -10 6145.94 427.202   3
   0  -1  10 5431.63 477.628   1
   0  -1 -11 1124.87 140.635  20
   0  -1 -11 1014.80 165.894   3
   0  -1  11 715.631 163.642  12
   0  -1 -11 1000.16 111.596  36
   0  -1  11 844.577 142.438  28
   0  -1  11 969.928 200.052   1
   0  -1 -11 918.055 108.568  26
   0  -1 -11 1019.94 128.199  29
   0  -1 -11 1035.59 127.592  21
   0  -1 -11 1091.62 130.485  18
   0  -1 -12 10408.7 649.430   3
   0  -1 -12 11158.1 581.315  20
   0  -1 -12 9634.77 524.608  36
   0  -1  12 10555.4 748.123   1
   0  -1 -12 11014.6 565.510  18
   0  -1 -12 9657.44 556.683  29
   0  -1  12 9234.69 587.402  28
   0  -1 -12 9869.71 532.973  26
   0  -1  12 9096.72 680.174  10
   0  -1 -13 6104.80 460.847   3
   0  -1  13 5450.98 523.258   1
   0  -1 -13 5358.00 342.276  36
   0  -1 -13 6141.63 380.884  29
   0  -1 -13 5737.77 384.134  20
   0  -1  13 5544.31 502.059  10
   0  -1  13 5399.22 402.564  28
   0  -1 -14 14219.0 709.501  36
   0  -1 -14 14853.9 760.331  20
   0  -1 -14 14107.5 842.167   3
   0  -1  14 13316.6 886.337  10
   0  -1  14 13034.2 948.399   1
   0  -1  14 12988.2 768.174  28
   0  -1 -15 376.201 84.0643  36
   0  -1 -15 264.766 87.2507  20
   0  -1  15 296.870 105.596  28
   0  -1 -16 3360.84 250.850  36
   0  -1  16 3532.62 298.665  28
   0  -1 -16 3673.40 291.930  20
   0  -1  17 4092.54 328.890   4
   0  -1  17 4662.98 327.320  28
   0  -1 -17 4162.57 304.970  20
   0  -1  18 513.225 112.230   4
   0  -1 -18 356.424 84.5627  20
   0  -1 -18 307.011 73.4616  23
   0  -1 -19 218.190 56.9267  23
   0  -1  19 145.519 68.1950   4
   0  -1 -20 1219.72 108.334  23
   0  -1 -20 980.863 99.5866  24
   0  -1  20 1326.25 126.555   4
   0   0  -1 1006.68 56.2391  53
   0   0   1 896.325 59.3903  48
   0   0   1 985.674 56.1810  15
   0   0  -1 988.767 65.6402   6
   0   0  -1 1053.06 59.3564   9
   0   0   1 993.623 58.9533  50
   0   0   1 998.151 68.9764   1
   0   0  -1 968.089 59.6923  11
   0   0   2 7.48137 25.8000  48
   0   0  -2 67.6065 13.4833  49
   0   0   2 39.4460 28.1575  50
   0   0  -2 6.65069 23.9014  11
   0   0   2-2.15501 26.1088  15
   0   0  -2-1.93239 21.5135   9
   0   0   2 3.47498 34.8953   1
   0   0  -2 12.2194 20.6013  53
   0   0  -2 2.82303 27.9230   6
   0   0   3 3481.54 224.985   1
   0   0  -3 3340.48 200.166   6
   0   0   3 3466.30 198.819  15
   0   0  -3 3145.01 196.776   3
   0   0  -3 3234.08 178.780  53
   0   0  -3 3266.96 154.887  49
   0   0   3 2771.48 190.745  48
   0   0  -3 3257.52 180.105   9
   0   0   3 3266.47 191.932  50
   0   0   4 96711.9 4148.31  50
   0   0   4 101053. 4206.12   1
   0   0  -4 104574. 4164.21   6
   0   0  -4 94105.5 4149.87   3
   0   0   4 98932.1 4163.81  15
   0   0   4 96164.3 4188.70  12
   0   0  -4 100150. 4126.11  53
   0   0  -4 100766. 4127.13   9
   0   0   4 95699.8 4159.76  48
   0   0  -4 94879.2 4087.63  49
   0   0  -5 301.002 58.7854  53
   0   0   5 249.099 105.300  12
   0   0  -5 238.282 68.6281   6
   0   0   5 183.957 98.2372   1
   0   0   5 328.451 82.5569  48
   0   0  -5 118.442 68.9330   3
   0   0   5 204.996 68.9596  50
   0   0  -5 231.855 51.5272   9
   0   0   6 17006.0 832.490  50
   0   0  -6 16967.2 826.930   3
   0   0  -6 18610.2 844.272   6
   0   0   6 16925.2 886.581  12
   0   0   6 16371.4 891.162   1
   0   0  -6 16518.0 790.524  53
   0   0  -6 15346.0 796.918  55
   0   0   6 16139.3 841.265  48
   0   0  -6 17941.5 802.316   9
   0   0  -7 72.6245 66.1343   3
   0   0   7-13.0736 85.4723   1
   0   0  -7 40.8800 46.7646  53
   0   0  -7-18.7189 40.7973  55
   0   0   7-9.95942 61.5272  48
   0   0   7 60.8099 97.3819  12
   0   0   7 10.0984 62.3858  51
   0   0   7 87.2950 70.7264  50
   0   0   8 1309.30 189.908  12
   0   0  -8 1114.72 128.025  53
   0   0  -8 1298.15 160.308   3
   0   0   8 1198.54 168.563  48
   0   0   8 1024.40 187.588   1
   0   0   8 997.310 155.054  51
   0   0  -9 743.795 125.156   3
   0   0   9 455.539 130.589  51
   0   0  -9 900.045 118.224  53
   0   0   9 832.912 181.986   1
   0   0 -10 2058.15 194.854  53
   0   0 -10 2101.01 223.228   3
   0   0  10 2310.59 288.913   1
   0   0 -11 3487.31 264.530  20
   0   0 -11 3626.13 237.599  36
   0   0  11 3720.42 395.971   1
   0   0 -11 3668.54 324.586   3
   0   0 -12 3448.61 240.725  36
   0   0 -12 3264.42 266.353  20
   0   0 -12 3707.52 271.822  21
   0   0  12 3524.64 399.169   1
   0   0 -12 3742.33 334.037   3
   0   0 -13 6856.30 394.256  36
   0   0 -13 7147.46 509.837   3
   0   0 -13 6060.08 416.757  20
   0   0  13 6799.88 602.014   1
   0   0 -13 6640.30 417.927  21
   0   0 -14 1898.40 178.056  36
   0   0  14 1435.15 283.090   1
   0   0 -14 2229.57 264.464   3
   0   0 -14 1959.45 208.829  20
   0   0 -15 5516.69 357.848  36
   0   0 -15 6058.05 407.729  20
   0   0 -16 494.781 93.9462  36
   0   0 -16 495.053 110.807  20
   0   0 -17 28043.4 1345.81  20
   0   0 -18 2206.80 208.117  20
   0   0  18 2401.03 236.678   4
   0   0 -19 260.832 70.6508  20
   0   0 -19 108.893 50.1757  23
   0   0  19 318.455 87.7802   4
   0   0  20 721.693 101.556   4
   0   0 -20 591.745 78.4298  23
   0   0 -20 570.320 86.1574  20
   0   1   0-7.07159 19.5376  47
   0   1   0 1.45980 13.3775  51
   0   1   0-3.91770 19.5132   8
   0   1   0 9.31029 13.6518  53
   0   1  -1 38904.3 1620.66  11
   0   1  -1 39049.3 1634.30  53
   0   1  -1 37348.7 1642.09   8
   0   1  -1 38141.0 1636.88  47
   0   1  -1 39416.0 1651.91   7
   0   1  -1 38103.7 1622.73   3
   0   1   1 41116.0 1651.82  51
   0   1  -1 39196.4 1651.41   6
   0   1   1 37950.6 1620.06   1
   0   1   1 39680.4 1638.78   8
   0   1  -1 37456.2 1608.69  51
   0   1  -2 1470.99 118.568   6
   0   1  -2 1200.01 89.0985  11
   0   1  -2 1258.93 115.385   7
   0   1   2 1289.32 89.8922  15
   0   1   2 1381.84 104.546   1
   0   1  -2 1301.92 101.331   3
   0   1  -2 1356.38 99.0576  53
   0   1   3 48211.3 2089.92   1
   0   1  -3 45485.5 2045.93  11
   0   1  -3 50203.0 2123.17   7
   0   1   3 48437.2 2034.79  15
   0   1  -3 50908.3 2091.67   9
   0   1  -3 47089.7 2053.37  53
   0   1   3 47659.3 2083.97  48
   0   1  -3 46317.0 2060.21   3
   0   1   4 42400.8 1902.01  48
   0   1  -4 40471.8 1870.04   3
   0   1   4 43386.5 1926.27   1
   0   1  -4 48280.1 1958.38   9
   0   1   4 42408.0 1831.51  15
   0   1  -4 43274.5 1864.63  53
   0   1  -4 42760.9 1859.27  11
   0   1  -4 41216.6 1966.86   7
   0   1  -5 12472.2 706.116   7
   0   1  -5 13073.7 597.191  53
   0   1   5 14067.4 697.112   1
   0   1   5 12594.4 557.294  15
   0   1  -5 14527.6 720.604   9
   0   1  -5 12926.5 609.261   3
   0   1   5 12323.4 642.533  48
   0   1  -6 27012.0 1323.32   6
   0   1  -6 25144.1 1136.72  53
   0   1  -6 23017.7 1141.66   3
   0   1  -6 24748.5 1218.09   9
   0   1   6 24060.3 1251.36  51
   0   1   6 25663.4 1258.49   1
   0   1   6 23649.6 1188.06  48
   0   1   7 17051.8 936.833  51
   0   1   7 17262.2 957.891   1
   0   1   7 16569.6 885.015  48
   0   1  -7 16761.4 865.283   9
   0   1  -7 15790.0 826.467   3
   0   1  -7 16772.3 818.652  53
   0   1  -7 17098.4 930.659   6
   0   1   8 51314.9 2315.23  48
   0   1   8 49815.4 2387.90   1
   0   1  -8 48440.6 2229.36   3
   0   1   8 50131.5 2357.17  51
   0   1  -8 50013.9 2219.79  53
   0   1  -8 49318.2 2306.15   6
   0   1  -9 13713.0 737.599   3
   0   1  -9 13669.2 720.256  53
   0   1   9 14039.0 820.284  48
   0   1  -9 12356.9 772.409   6
   0   1   9 14457.1 889.457   1
   0   1   9 14029.4 855.945  51
   0   1 -10 4818.40 340.431  53
   0   1  10 4749.08 465.259   1
   0   1 -10 3900.51 368.130   6
   0   1 -10 5266.20 369.171   3
   0   1  10 4257.57 413.702  51
   0   1  10 4975.40 433.654  48
   0   1 -11 1543.63 180.500  53
   0   1 -11 1263.68 125.144  34
   0   1 -11 1277.90 177.730   3
   0   1 -11 1263.78 124.953  36
   0   1  11 1502.75 242.413  51
   0   1  11 1632.94 274.836   1
   0   1 -11 1441.44 155.985  20
   0   1 -11 1132.14 139.852  21
   0   1 -12 10000.3 508.557  34
   0   1  12 9234.68 717.342  51
   0   1 -12 9064.90 577.268  53
   0   1 -12 10728.5 633.403   3
   0   1 -12 9771.20 554.492  20
   0   1 -12 8751.10 530.072  21
   0   1 -12 9468.44 505.119  36
   0   1  12 10197.5 774.101   1
   0   1  13 5716.60 563.174   1
   0   1 -13 5666.80 336.615  34
   0   1 -13 5054.61 360.460  21
   0   1 -13 5175.93 427.522   3
   0   1 -13 5950.56 392.376  20
   0   1 -13 5467.31 335.791  36
   0   1 -14 14249.3 831.985   3
   0   1 -14 14046.4 754.354  20
   0   1 -14 13818.1 688.028  34
   0   1 -14 12965.0 724.394  21
   0   1  14 13268.4 980.974   1
   0   1 -14 13368.5 691.902  36
   0   1 -15 483.679 90.2543  36
   0   1 -15 509.595 115.674  20
   0   1 -15 544.816 92.2646  34
   0   1 -16 3571.13 258.687  36
   0   1 -16 3541.26 247.566  34
   0   1 -16 3556.47 299.305  20
   0   1  17 4187.03 346.151   4
   0   1 -17 4251.13 268.839  34
   0   1 -17 3783.66 307.996  20
   0   1 -18 538.451 105.514  20
   0   1  18 714.888 133.586   4
   0   1 -18 623.533 85.3698  34
   0   1 -19 285.222 72.3700  20
   0   1  19 426.633 89.8287   4
   0   1 -20 845.487 94.8271  23
   0   1 -20 1073.67 108.618  20
   0   2   0 127517. 5287.38   6
   0   2   0 122385. 5269.72  47
   0   2   0 122221. 5257.66   8
   0   2   0 126946. 5280.02   7
   0   2  -1 12434.6 608.856   6
   0   2  -1 11781.0 586.073  47
   0   2  -1 12018.9 565.790  53
   0   2   1 11985.5 573.447  51
   0   2   1 12750.9 602.920  47
   0   2  -1 12007.4 587.742   8
   0   2   1 12318.8 595.713   7
   0   2   1 11994.7 577.581   8
   0   2  -1 12082.1 605.404   7
   0   2   2 1674.71 136.277  15
   0   2   2 1713.02 136.547   8
   0   2  -2 1638.69 130.504  53
   0   2  -2 1982.57 164.460   6
   0   2  -2 1538.64 147.805   8
   0   2  -2 1648.56 153.856   7
   0   2   2 1628.92 139.700  51
   0   2   2 1854.09 163.115  48
   0   2  -3 959.485 107.557  53
   0   2   3 1239.77 117.449   8
   0   2   3 1089.56 130.121  51
   0   2  -3 1141.80 141.212   6
   0   2   3 1050.58 103.697  15
   0   2   3 1122.06 135.596  48
   0   2  -3 917.318 127.441   7
   0   2   4 59835.3 2414.81  51
   0   2   4 58597.4 2398.43  48
   0   2  -4 53049.9 2318.04  53
   0   2  -4 52391.5 2366.55   9
   0   2   4 57983.9 2305.71  15
   0   2  -4 53388.4 2410.78   7
   0   2   5 1817.63 223.476  51
   0   2   5 1426.82 182.763  48
   0   2  -5 1339.17 190.771   9
   0   2  -5 1551.86 152.595  53
   0   2  -5 1616.63 226.012   7
   0   2   6 6028.63 436.039  48
   0   2  -6 6521.90 383.853  53
   0   2   6 5758.16 476.015  51
   0   2  -6 5046.58 478.773   7
   0   2  -6 6184.20 492.615   9
   0   2  -7 6593.37 396.831  53
   0   2   7 6435.97 534.279  51
   0   2  -7 5442.56 510.074   9
   0   2   7 6120.56 459.981  48
   0   2  -8 15469.5 829.368  53
   0   2   8 17200.0 1041.35  51
   0   2  -8 15744.0 1100.26   6
   0   2   8 15896.7 926.429  48
   0   2  -9 14348.3 709.806  34
   0   2   9 16022.8 1024.11  51
   0   2  -9 13385.5 950.922   6
   0   2  -9 15344.6 814.930  53
   0   2  -9 15546.5 718.109  37
   0   2   9 15307.4 925.663  48
   0   2 -10 2343.73 176.426  34
   0   2  10 2542.97 356.333  51
   0   2  10 2338.30 307.365  48
   0   2 -10 2261.93 302.002   6
   0   2 -10 2358.17 252.858  29
   0   2 -10 2096.46 227.603  21
   0   2 -10 2078.51 220.622  20
   0   2 -10 2651.50 250.456  53
   0   2 -10 2116.22 170.920  37
   0   2 -11 4399.53 358.044  53
   0   2 -11 4290.77 323.072  21
   0   2 -11 4342.22 331.569  20
   0   2 -11 4470.81 276.160  37
   0   2  11 4777.74 506.255  51
   0   2 -11 4371.98 277.965  34
   0   2 -11 3740.38 410.083   6
   0   2 -12 1232.31 167.778  20
   0   2 -12 1300.14 136.968  34
   0   2 -12 1164.05 178.040  53
   0   2 -12 1230.10 223.955   6
   0   2  12 1707.48 296.608  51
   0   2 -12 1132.50 154.370  21
   0   2 -13 21455.8 1048.61  20
   0   2 -13 20282.1 975.834  34
   0   2 -13 20262.9 1020.46  21
   0   2 -13 19718.6 1089.52  53
   0   2  13 19470.7 1293.42  51
   0   2 -13 20620.1 974.933  44
   0   2 -14 3299.18 286.996  20
   0   2 -14 3425.07 251.569  34
   0   2 -14 3539.75 250.135  44
   0   2 -14 3498.54 286.942  21
   0   2 -15 2815.18 221.917  44
   0   2 -15 2804.28 253.624  21
   0   2 -15 3136.25 231.053  34
   0   2 -15 3196.16 274.396  20
   0   2 -16 1561.65 186.249  20
   0   2 -16 1543.21 153.440  34
   0   2 -17 10284.6 598.090  20
   0   2 -17 11291.4 562.402  34
   0   2 -18 1632.04 138.030  34
   0   2 -18 1456.98 154.306  20
   0   2 -19 706.952 82.1639  34
   0   2 -19 790.744 98.1304  20
   0   2 -20 289.360 49.9982  20
   0   3   1 14154.1 727.364   7
   0   3  -1 13507.9 730.932   7
   0   3  -1 13620.8 730.991   6
   0   3   1 13725.9 723.442  47
   0   3   1 13874.6 733.082   6
   0   3   2 12782.5 661.849   7
   0   3  -2 11476.0 666.496   7
   0   3  -2 11807.9 669.657   6
   0   3   2 13075.9 674.740  47
   0   3   2 11800.7 643.541  15
   0   3   3 1906.15 178.187  15
   0   3  -3 1722.07 205.184   7
   0   3   3 1839.91 193.560  47
   0   3  -3 1919.47 218.046   6
   0   3   3 1828.04 190.964   7
   0   3   4 9384.62 504.695  15
   0   3   4 8647.90 538.818  47
   0   3  -4 8231.47 565.674   9
   0   3  -4 10252.6 638.140   6
   0   3  -4 7509.44 559.893   7
   0   3   5 1848.05 224.329  51
   0   3  -5 1616.77 169.956  53
   0   3   5 1541.39 199.671  47
   0   3  -5 1488.55 226.242   9
   0   3  -5 1158.96 219.117   7
   0   3   6 12542.6 786.160  51
   0   3  -6 9554.70 778.684   7
   0   3  -6 10193.6 753.482   9
   0   3   6 13163.9 756.165  47
   0   3  -6 12015.5 650.977  53
   0   3  -7 14719.5 757.541  53
   0   3  -7 13346.4 684.914  44
   0   3  -7 12096.3 903.355   9
   0   3   7 15881.5 970.089  51
   0   3  -7 11072.7 889.484   7
   0   3  -8 27288.8 1317.91  53
   0   3  -8 26261.8 1207.11  37
   0   3  -8 26293.0 1229.58  44
   0   3  -8 23886.0 1506.88   7
   0   3  -8 26788.1 1436.35  20
   0   3   8 29070.8 1601.70  51
   0   3  -9 3255.53 598.078   6
   0   3  -9 3975.36 269.867  44
   0   3  -9 3721.74 254.536  37
   0   3   9 3926.72 512.929  51
   0   3  -9 3592.39 322.223  53
   0   3  -9 4227.18 389.218  20
   0   3 -10 11852.5 794.743  21
   0   3 -10 13115.2 656.808  37
   0   3  10 12938.7 995.873  47
   0   3 -10 12854.7 644.861  34
   0   3 -10 13493.0 669.263  44
   0   3 -10 13609.5 658.564  45
   0   3 -10 11985.4 756.327  20
   0   3 -10 10587.7 924.122   6
   0   3 -10 12730.4 763.939  53
   0   3  10 15191.5 1087.39  51
   0   3 -11 2113.82 187.680  37
   0   3 -11 2348.71 320.530  29
   0   3 -11 2219.35 184.726  34
   0   3 -11 2142.27 256.527  53
   0   3 -11 2473.51 253.744  20
   0   3 -11 2053.19 266.100  21
   0   3  11 2511.80 399.968  47
   0   3 -11 2478.02 192.469  45
   0   3 -11 2052.71 328.612   6
   0   3  11 3301.67 472.570  51
   0   3 -11 2318.61 196.193  44
   0   3  12 1870.10 353.268  51
   0   3 -12 1687.33 161.853  44
   0   3 -12 1110.03 235.887   6
   0   3 -12 1422.35 188.558  20
   0   3 -12 1511.34 153.357  37
   0   3 -12 1562.42 150.578  34
   0   3 -12 1122.03 175.503  21
   0   3 -13 106.461 56.2044  37
   0   3 -13 75.2908 57.3977  44
   0   3 -13 77.8759 58.0748  34
   0   3 -13 33.2952 73.8845  20
   0   3 -13 10.4140 60.4014  21
   0   3 -14 7315.70 486.847  21
   0   3 -14 7859.76 505.092  20
   0   3 -14 8261.22 464.948  44
   0   3 -14 8598.30 465.567  34
   0   3 -14 8810.32 463.409  37
   0   3 -15 1273.10 163.795  20
   0   3 -15 1093.56 149.224  21
   0   3 -15 1351.74 139.967  44
   0   3 -15 1245.03 136.543  34
   0   3 -16 1472.44 162.790  21
   0   3 -16 1562.25 145.132  44
   0   3 -16 1499.67 172.540  20
   0   3 -16 1734.24 151.418  34
   0   3 -17 325.113 75.1786  20
   0   3 -17 304.453 64.6177  34
   0   3 -17 271.755 58.6300  44
   0   3 -18 2287.25 159.406  34
   0   3 -18 2126.07 174.766  20
   0   3 -18 2412.68 157.420  44
   0   3 -19 807.033 84.0511  20
   0   4   0 6359.37 466.728   6
   0   4   0 6497.20 480.773  15
   0   4   1 8239.69 553.349  15
   0   4  -1 7829.97 547.836   6
   0   4   1 8903.65 568.431   6
   0   4  -2 1201.95 200.039   6
   0   4   2 1810.91 225.803   6
   0   4   2 1275.12 180.693  15
   0   4   2 1588.12 202.777  47
   0   4  -3 2037.87 268.682   6
   0   4   3 1642.24 228.716   6
   0   4   3 1771.10 212.983  15
   0   4   3 1758.43 226.679  47
   0   4   4 16340.6 963.691  47
   0   4  -4 14481.6 1007.58   9
   0   4  -4 19120.8 1142.87   6
   0   4   4 19229.9 950.740  15
   0   4  -5 4016.27 447.481   9
   0   4   5 4324.38 394.216  47
   0   4   6 11167.0 737.829  47
   0   4  -6 8872.73 792.142   9
   0   4  -6 10123.0 535.196  37
   0   4  -7 31467.8 1614.58  20
   0   4   7 30223.8 1550.57  47
   0   4  -7 26289.0 1245.11  37
   0   4   8 14867.2 990.643  47
   0   4  -8 14287.4 967.010  20
   0   4  -8 12508.9 705.428  44
   0   4  -8 13590.0 682.125  37
   0   4  -9 7624.61 642.600  20
   0   4  -9 8352.67 492.086  44
   0   4  -9 8200.63 1060.71   6
   0   4  -9 8476.92 477.781  45
   0   4   9 9469.54 801.363  47
   0   4  -9 8461.26 471.810  37
   0   4  10 5185.17 621.837  47
   0   4 -10 5065.17 324.333  37
   0   4 -10 4568.44 428.242  20
   0   4 -10 4904.87 331.577  44
   0   4 -10 5401.63 334.220  45
   0   4 -11 8400.72 470.858  37
   0   4 -11 7813.14 589.104  21
   0   4 -11 8107.64 472.288  44
   0   4 -11 7803.69 553.568  20
   0   4 -11 8804.06 475.307  45
   0   4 -11 7849.35 649.117  29
   0   4 -12 232.031 95.9796  20
   0   4 -12 214.494 111.629  21
   0   4 -12 250.517 72.4158  37
   0   4 -12 282.888 75.0885  44
   0   4 -12 233.856 75.5117  45
   0   4 -13 14847.3 726.946  44
   0   4 -13 12621.5 751.722  21
   0   4 -13 14576.5 713.843  45
   0   4 -13 13613.1 771.961  20
   0   4 -13 15522.7 728.044  37
   0   4 -14 2180.06 178.071  44
   0   4 -14 1750.78 188.019  21
   0   4 -14 1748.10 192.767  20
   0   4 -14 2145.79 174.746  37
   0   4 -15 2011.77 156.348  37
   0   4 -15 1803.84 179.780  20
   0   4 -15 1400.85 161.275  21
   0   4 -15 1921.94 158.311  44
   0   4 -16 522.074 87.1538  20
   0   4 -16 465.893 69.4761  37
   0   4 -16 581.372 78.6268  44
   0   4 -17 4551.66 242.650  44
   0   4 -17 3917.54 256.006  20
   0   5   0 20.2634 70.8157   6
   0   5   0 21.2995 64.4652  15
   0   5   1 6783.31 547.277  15
   0   5  -1 6316.03 571.266  15
   0   5  -1 6992.19 577.828   6
   0   5   1 7130.94 564.753   6
   0   5   2 2246.63 277.461  15
   0   5  -2 1899.44 304.910   6
   0   5  -2 1474.57 271.434  15
   0   5  -2 2036.22 321.014   9
   0   5   2 2147.15 283.953   6
   0   5   3 21621.6 1162.84   6
   0   5  -3 18124.0 1201.11   9
   0   5  -3 21697.4 1303.90   6
   0   5  -4 2741.58 396.970   9
   0   5  -4 2396.74 348.006  15
   0   5   4 3696.63 377.097   6
   0   5   5 3660.78 394.853   6
   0   5   5 2970.04 357.251  47
   0   5  -5 3529.18 495.893   9
   0   5  -6 1017.15 304.794   9
   0   5  -7 23182.6 1117.72  45
   0   5  -7 24508.0 1495.28  20
   0   5  -8 4129.40 282.575  37
   0   5  -8 3899.32 284.481  45
   0   5  -8 4347.46 527.008  20
   0   5  -9 4174.40 288.253  37
   0   5  -9 4648.06 304.861  45
   0   5  -9 3934.74 432.871  20
   0   5 -10 9284.61 506.951  45
   0   5 -10 9551.76 504.070  37
   0   5 -10 7875.38 594.760  20
   0   5 -11 2402.73 255.604  20
   0   5 -11 2783.98 207.747  37
   0   5 -11 2479.26 299.409  21
   0   5 -11 2070.25 345.217  29
   0   5 -11 2625.66 205.422  45
   0   5 -12 3973.92 251.834  37
   0   5 -12 3668.79 246.912  45
   0   5 -12 3526.38 241.240  44
   0   5 -12 2987.60 277.902  21
   0   5 -12 3370.70 287.885  20
   0   5 -13 397.458 74.9874  37
   0   5 -13 377.671 69.0901  45
   0   5 -13 431.678 72.0266  44
   0   5 -13 318.720 82.6503  21
   0   5 -13 305.613 80.7373  20
   0   5 -14 9137.78 456.364  44
   0   5 -14 9854.49 464.690  37
   0   5 -14 9463.33 456.102  45
   0   5 -14 8454.48 480.638  20
   0   5 -14 8048.21 473.907  21
   0   5 -15 2108.54 145.079  37
   0   5 -15 2162.60 145.060  44
   0   6  -5 367.912 388.089  20
   0   6  -6 6164.39 686.781  20
   0   6  -6 6252.36 378.548  45
   0   6  -7 8418.00 699.401  20
   0   6  -7 9237.55 495.002  45
   0   6  -8 1023.62 120.682  45
   0   6  -8 1041.90 207.148  20
   0   6  -9 2759.26 414.733  21
   0   6  -9 3820.66 245.912  45
   0   6 -10 2182.63 252.563  21
   0   6 -10 2620.88 184.341  45
   0   6 -10 1973.14 276.102  29
   0   6 -11 3753.62 227.095  45
   0   6 -11 3862.50 223.080  37
   0   6 -12 822.784 85.4654  45
   0   6 -12 887.360 84.8622  37
   0   6 -12 592.438 89.0082  21
   0   7  -1 12955.5 711.922  39
   0   7  -4 1815.41 165.960  39
   0   7  -5 1627.05 147.729  39
   0   7  -6 842.200 100.596  39
   0   7  -7 2133.64 154.246  39
   0   7  -7 1600.13 282.398  21
   0   7  -8 185.695 95.5758  21
  -1  -7   7 1250.55 121.523  43
  -1  -7   6 134.704 53.9624  43
  -1  -7   5 1038.89 119.257  43
  -1  -7   4 1427.13 141.476  43
  -1  -7   3 1284.00 144.249  16
  -1  -7   3 1353.53 139.366  43
  -1  -7   2 3132.58 236.402  16
  -1  -7   2 2852.13 219.149  43
  -1  -7   1 1730.65 170.359  16
  -1  -7   1 1656.59 156.532  43
  -1  -7   0 668.591 102.573  43
  -1  -7   0 971.456 133.857  16
   1  -7   1 3817.06 257.869  22
  -1  -7  -1 4248.35 276.929  16
   1  -7   2 5191.43 327.815  22
  -1  -7  -2 5265.14 330.051  16
  -1  -7  -2 5346.16 333.932  30
  -1  -7  -3 934.977 115.194  16
  -1  -7  -3 993.983 121.103  30
   1  -7   3 1085.77 125.270  22
   1  -7   4 6322.21 375.520  22
  -1  -7  -4 6620.76 377.906  30
   1  -7   5 4038.92 277.285  22
  -1  -7  -5 4763.34 280.716  30
  -1  -7  -6 4590.46 255.727  30
   1  -7   6 3429.79 249.800  22
   1  -7   7 69.1383 44.0918  22
  -1  -6  12 4393.22 293.493  22
   1  -6 -12 5956.08 289.853  23
  -1  -6  11 776.522 100.582  43
   1  -6 -11 883.431 93.9161  23
  -1  -6  11 657.249 99.0830  22
  -1  -6  10 5137.47 342.647  43
  -1  -6  10 5317.09 345.586  22
   1  -6  -9 5075.17 299.545  23
  -1  -6   9 4475.11 304.824  22
   1  -6  -8 4114.90 289.055  17
  -1  -6   8 2667.96 243.200  43
  -1  -6   8 2700.85 240.114  22
   1  -6  -8 3896.63 254.806  23
   1  -6  -7 1814.26 175.659  23
  -1  -6   7 1490.14 177.766  43
   1  -6  -6 9625.80 533.381  23
  -1  -6   6 9686.74 545.071  16
  -1  -6   6 8986.30 533.975  43
  -1  -6   5 3736.60 294.186  43
  -1  -6   5 4583.12 315.554  16
   1  -6  -5 4025.36 293.967  23
  -1  -6   4 222.498 77.4246  43
  -1  -6   4 148.491 76.5177  16
   1  -6  -4 241.527 85.2642  23
  -1  -6   3 1898.77 199.751  16
  -1  -6   3 1616.07 178.740  43
  -1  -6   2 18465.0 961.650  43
   1  -6  -2 20406.2 973.953  22
  -1  -6   2 19586.7 981.441  16
  -1  -6   1 576.571 110.015  43
   1  -6  -1 824.758 129.596  22
  -1  -6   1 700.824 128.178  16
  -1  -6   0 83.2854 101.285  30
  -1  -6   0-9.98497 89.8175  16
   1  -6   0 36.1317 71.4690  22
  -1  -6   0 17.7624 86.4063  43
  -1  -6  -1 177.905 72.3490  43
   1  -6   1 167.446 83.9155  22
  -1  -6  -1 110.216 77.5719  16
  -1  -6  -1 158.473 86.8182  30
  -1  -6  -2 6269.41 416.941  16
  -1  -6  -2 6290.26 431.530  30
   1  -6   2 6133.00 415.976  22
  -1  -6  -2 7060.60 421.396  43
   1  -6   3 6901.55 458.312  22
  -1  -6  -3 8097.21 463.019  43
  -1  -6  -3 7417.05 460.410  16
  -1  -6  -3 7123.69 467.098  30
  -1  -6  -4 702.177 119.247  16
   1  -6   4 688.922 127.615  22
  -1  -6  -4 602.362 123.395  30
  -1  -6  -5 906.480 138.481  30
   1  -6   5 846.024 139.080  22
  -1  -6  -5 812.008 125.654  24
  -1  -6  -5 968.848 129.124  16
  -1  -6  -6 90.0903 56.4680  24
   1  -6   6 91.0343 63.1452  43
   1  -6   6 68.2536 73.3766  22
  -1  -6  -6 113.342 64.7432  30
   1  -6   7 2484.03 230.666  22
  -1  -6  -7 2323.39 207.693  24
  -1  -6  -7 2600.87 214.151  30
  -1  -6  -8 1927.46 179.531  24
   1  -6   8 1984.32 199.850  22
  -1  -6  -8 2042.19 177.621  30
   1  -6   9 3412.74 261.149  22
  -1  -6  -9 3259.13 237.049  24
  -1  -6 -10 2562.59 192.468  24
   1  -6  10 2468.32 206.235  22
   1  -6  11 2708.48 206.661  22
  -1  -6 -11 3021.02 198.314  24
  -1  -6 -12 3581.16 197.093  24
   1  -6  12 2495.21 190.012  22
  -1  -5  15 1751.12 150.674  22
   1  -5 -15 1938.56 138.551  23
  -1  -5  14 1231.14 141.397  22
   1  -5 -14 1647.73 136.584  23
  -1  -5  13 353.594 95.8676  22
   1  -5 -13 358.316 72.7210  23
   1  -5 -12 5933.22 345.354  23
  -1  -5  12 4680.45 356.127  22
   1  -5 -11 4136.09 278.879  23
  -1  -5  11 3102.22 283.210  22
   1  -5 -10 1597.33 164.171  23
  -1  -5  10 1134.48 171.862  22
  -1  -5   9 8801.32 574.238  22
   1  -5  -9 10520.9 593.953  17
   1  -5  -9 10528.0 571.921  23
   1  -5  -8 2526.60 218.776  23
   1  -5  -8 2556.68 234.648  17
   1  -5  -7 4567.49 327.655  17
   1  -5  -7 4223.39 306.288  23
  -1  -5   7 3455.47 303.723  22
   1  -5  -6 640.930 123.697  30
  -1  -5   6 520.407 117.681  22
   1  -5  -6 364.259 91.8223  23
   1  -5  -6 650.795 120.945  17
  -1  -5   5 26240.5 1276.36  16
   1  -5  -5 28602.5 1322.56  30
   1  -5  -5 25007.8 1265.55  23
   1  -5  -5 28138.5 1304.37  17
  -1  -5   4 191.420 83.2836  16
   1  -5  -4 205.238 72.2656  23
   1  -5  -4 268.008 81.8842  17
   1  -5  -4 243.474 93.2064  30
   1  -5  -3 6622.37 431.154  17
   1  -5  -3 6307.50 406.500  23
   1  -5  -3 7259.36 418.963  22
  -1  -5   3 6692.16 418.356  16
   1  -5  -3 6543.40 449.696  30
  -1  -5   3 6264.51 411.723  43
   1  -5  -2 1132.04 155.738  17
  -1  -5   2 1362.48 157.926  16
  -1  -5   2 1125.84 147.756  43
   1  -5  -2 1441.54 187.582  30
   1  -5  -2 1201.52 148.295  23
   1  -5  -2 1496.72 159.720  22
   1  -5  -1 10157.3 588.422  17
   1  -5  -1 9320.57 559.465  23
   1  -5  -1 11055.0 627.402  30
   1  -5  -1 10410.4 572.383  22
  -1  -5   1 10553.7 584.620  16
  -1  -5   1 9862.27 597.657  30
  -1  -5   1 11186.3 589.063  43
   1  -5   0 3168.18 249.464  22
  -1  -5   0 2886.14 246.661  43
   1  -5   0 3234.69 260.194  41
   1  -5   0 3012.15 270.781  16
  -1  -5   0 2752.09 260.239  30
  -1  -5   0 3360.06 264.094  16
   1  -5   0 3047.79 277.192  30
   1  -5   0 2577.76 247.459  17
   1  -5   1 8358.21 549.918  16
  -1  -5  -1 8513.84 510.956  24
   1  -5   1 8661.72 532.192  17
   1  -5   1 9861.79 539.107  22
   1  -5   1 10045.5 557.921  41
  -1  -5  -1 9779.33 536.345  43
  -1  -5  -1 9274.97 639.371   5
  -1  -5  -1 9115.07 557.254  30
  -1  -5  -2 2938.68 238.829  24
  -1  -5  -2 3368.14 256.017  43
   1  -5   2 3036.83 270.571  41
   1  -5   2 2874.09 270.673  16
  -1  -5  -2 3129.14 273.454  30
   1  -5   2 2734.77 247.458  22
   1  -5   3 1183.26 165.233  22
  -1  -5  -3 1667.97 192.298  30
  -1  -5  -3 1395.49 155.562  24
  -1  -5  -3 1406.35 159.569  43
   1  -5   3 1522.32 193.481  41
   1  -5   3 1107.14 173.690  16
   1  -5   4 6806.52 462.630  41
   1  -5   4 5770.64 410.119  22
  -1  -5  -4 6381.61 423.492  30
  -1  -5  -4 5773.16 386.728  24
  -1  -5  -4 6736.10 406.848  43
  -1  -5  -5 13723.8 742.475  24
   1  -5   5 14726.1 822.623  41
   1  -5   5 14433.3 782.151  22
  -1  -5  -5 15009.9 780.916  30
   1  -5   6 18226.1 954.904  22
   1  -5   6 19469.3 1005.33  41
  -1  -5  -6 17497.0 912.807  24
  -1  -5  -6 18698.4 935.999  30
  -1  -5  -7 1752.58 183.794  24
   1  -5   7 2029.48 220.910  22
   1  -5   7 1710.53 225.343  41
  -1  -5  -7 2090.81 198.240  30
   1  -5   8 927.584 154.259  22
   1  -5   8 1030.09 171.074  41
  -1  -5  -8 1003.02 134.482  24
   1  -5   9 2056.73 224.215  22
  -1  -5  -9 1990.33 194.950  24
   1  -5   9 2332.54 244.386  41
   1  -5  10 2218.08 223.578  22
  -1  -5 -10 2169.90 199.420  24
   1  -5  11 74.3826 70.9239  22
  -1  -5 -11 107.413 53.7684  24
  -1  -5 -12 7636.12 432.874  24
  -1  -5 -13 608.840 87.1231  24
  -1  -5 -14 41.5725 38.3224  24
  -1  -5 -15 145.006 38.3896  24
   1  -4 -17 4214.16 240.819  23
  -1  -4  17 3894.50 250.670  22
  -1  -4  17 4319.02 257.483  28
  -1  -4  16 1204.38 132.120  22
  -1  -4  16 1088.81 129.316  28
   1  -4 -16 1155.32 117.548  23
  -1  -4  15 1770.30 177.966  28
   1  -4 -15 1798.63 164.498  23
  -1  -4  15 1850.49 187.521  22
   1  -4 -14 204.564 67.4124  23
  -1  -4  14 170.644 77.2971  28
  -1  -4  14 277.949 95.3974  22
   1  -4 -13 6039.50 381.949  23
  -1  -4  13 5585.85 408.898  22
  -1  -4  13 6210.86 412.318  28
  -1  -4  12 7485.74 506.109  22
   1  -4 -12 7892.91 467.287  23
  -1  -4  12 7445.25 488.844  28
  -1  -4  11 2385.52 253.717  22
   1  -4 -11 2481.87 224.327  23
  -1  -4  11 2333.17 239.011  28
  -1  -4  10 13262.2 764.096  22
   1  -4 -10 13871.8 725.337  23
   1  -4 -10 14048.2 750.349  17
  -1  -4  10 12944.3 746.571  28
   1  -4  -9 11601.8 637.053  17
  -1  -4   9 10588.6 641.213  22
   1  -4  -9 10931.3 610.851  23
   1  -4  -8 13990.3 859.068  55
   1  -4  -8 13825.3 708.249  23
  -1  -4   8 12270.1 722.242  22
  -1  -4   8 11978.3 833.249  14
   1  -4  -8 14101.7 725.355  17
   1  -4  -7 2893.52 318.857  55
   1  -4  -7 3022.05 239.002  23
  -1  -4   7 3008.23 261.902  22
   1  -4  -7 3526.26 263.244  17
   1  -4  -7 2981.21 244.020  30
   1  -4  -6 22103.3 1227.15  55
  -1  -4   6 21366.4 1221.53  14
   1  -4  -6 23778.0 1113.87  30
   1  -4  -6 22860.1 1085.97  23
   1  -4  -6 24412.2 1111.05  17
  -1  -4   6 21240.5 1100.92  22
   1  -4  -5 1227.81 137.243  23
   1  -4  -5 1234.95 147.422  17
   1  -4  -5 1346.56 205.401  55
   1  -4  -5 1552.25 169.463  30
  -1  -4   5 1263.05 195.411  14
   1  -4  -4 154.645 77.3990  30
   1  -4  -4 193.965 86.7736  55
   1  -4  -4 270.857 70.0937  22
  -1  -4   4 46.2664 66.4111  14
   1  -4  -4 220.489 64.6882  23
   1  -4  -4 184.413 68.3080  17
  -1  -4   4 171.930 64.8507  16
  -1  -4   3 10704.8 667.105  14
   1  -4  -3 10500.3 571.436  17
   1  -4  -3 10313.4 548.262  23
   1  -4  -3 9973.99 645.801  55
   1  -4  -3 10574.8 593.243  30
   1  -4  -3 10370.9 550.166  22
  -1  -4   3 10796.6 559.142  16
  -1  -4   2 16751.9 894.177  14
   1  -4  -2 15082.1 751.247  23
   1  -4  -2 15532.6 858.841  55
   1  -4  -2 15957.7 807.121  30
   1  -4  -2 15794.0 782.270  17
  -1  -4   2 13790.1 846.143   5
   1  -4  -2 14896.1 750.865  22
   1  -4  -1 1129.24 123.865  23
  -1  -4   1 1084.32 125.418  43
  -1  -4   1 1012.16 168.977   5
  -1  -4   1 868.481 113.525  24
   1  -4  -1 1173.55 130.191  22
  -1  -4   1 1034.00 144.732  30
   1  -4  -1 1377.66 160.067  17
   1  -4  -1 1126.93 159.036  30
   1  -4   0 8968.83 496.150  22
  -1  -4   0 9967.76 504.080  43
  -1  -4   0 8471.91 483.413  24
  -1  -4   0 9460.56 590.904   5
   1  -4   0 8819.72 489.733  23
   1  -4   0 9731.71 527.273  17
  -1  -4   0 9178.87 532.005  30
   1  -4   0 9202.47 512.974  41
   1  -4   0 9652.44 546.094  30
  -1  -4  -1 13170.6 657.316  30
   1  -4   1 12414.6 636.315  41
  -1  -4  -1 10885.2 594.917  24
  -1  -4  -1 13078.6 617.024  43
   1  -4   1 10268.3 593.088  23
   1  -4   1 11972.8 613.636  22
   1  -4   1 12410.2 634.824  17
   1  -4   1 10898.2 629.951  16
  -1  -4  -1 12662.0 713.290   5
   1  -4   2 624.648 115.074  41
   1  -4   2 664.308 110.007  17
   1  -4   2 708.958 121.863  16
  -1  -4  -2 673.337 102.053  43
  -1  -4  -2 697.971 93.8863  24
  -1  -4  -2 776.761 141.952   5
  -1  -4  -2 724.193 119.041  30
   1  -4   2 729.172 107.089  22
   1  -4   3 1140.41 149.904  16
   1  -4   3 1115.33 152.674  41
  -1  -4  -3 1017.80 119.234  35
   1  -4   3 946.432 130.857  17
  -1  -4  -3 1273.22 181.897   5
   1  -4   3 1120.00 137.955  22
  -1  -4  -3 1157.16 125.774  43
  -1  -4  -3 897.805 108.945  24
  -1  -4  -3 1347.03 158.719  30
  -1  -4  -4 8118.77 454.813  30
   1  -4   4 6914.69 461.131  41
   1  -4   4 6951.85 430.834  22
  -1  -4  -4 7938.67 517.142   5
  -1  -4  -4 6908.93 404.182  24
   1  -4   4 6568.10 444.443  16
  -1  -4  -4 7227.54 415.699  35
   1  -4   4 6790.80 429.888  17
  -1  -4  -4 8194.92 429.905  43
  -1  -4  -5 16728.1 805.594  35
  -1  -4  -5 18352.1 816.177  43
   1  -4   5 16575.5 827.209  22
   1  -4   5 13235.0 898.150  14
  -1  -4  -5 17174.4 825.961  30
  -1  -4  -5 15963.2 791.071  24
   1  -4   5 15879.2 861.691  41
   1  -4   5 13852.4 804.915  17
   1  -4   6 4950.34 380.496  41
  -1  -4  -6 5038.47 318.642  24
   1  -4   6 3511.65 395.581  14
   1  -4   6 5230.66 353.515  22
  -1  -4  -6 5774.28 344.357  30
   1  -4   6 3937.41 321.484  17
  -1  -4  -6 5281.53 334.522  35
   1  -4   7 4521.78 449.002  14
   1  -4   7 5102.26 360.713  22
  -1  -4  -7 5244.10 332.787  24
   1  -4   7 4384.18 341.309  17
   1  -4   7 5660.51 405.994  41
   1  -4   8 459.325 125.391  41
   1  -4   8 440.182 106.688  17
  -1  -4  -8 393.977 120.469  55
  -1  -4  -8 405.691 88.5450  24
   1  -4   8 510.936 118.236  22
   1  -4   8 361.924 132.285  14
  -1  -4  -9 7239.36 443.146  29
   1  -4   9 6451.15 441.435  22
  -1  -4  -9 7071.22 421.416  24
   1  -4   9 5714.79 432.172  17
   1  -4  10 1532.83 197.508  22
  -1  -4 -10 2083.47 204.728  29
   1  -4  10 1456.98 194.350  17
  -1  -4 -10 1500.31 172.793  24
  -1  -4 -11 5215.97 352.947  24
  -1  -4 -11 5490.94 372.338  29
   1  -4  11 4711.82 374.046  17
  -1  -4 -12 102.512 64.4247  24
   1  -4  12 157.097 85.6312  17
  -1  -4 -12 143.691 73.1555  29
  -1  -4 -13 1175.49 141.130  24
   1  -4  13 1120.16 161.917  17
  -1  -4 -14 2946.69 226.253  24
  -1  -4 -15 5775.39 336.755  24
  -1  -4 -16 329.895 60.1418  24
  -1  -4 -17 421.674 57.8558  24
   1  -3 -19 354.758 53.4117  23
   1  -3 -18 1732.71 139.033  23
  -1  -3  18 1781.30 152.410  28
  -1  -3  17 779.420 112.611  22
  -1  -3  17 831.816 112.229  28
   1  -3 -17 673.086 95.5574  23
  -1  -3  16 6695.06 424.205  28
  -1  -3  16 7168.12 433.055  22
   1  -3 -16 6687.37 403.317  23
  -1  -3  15 2014.08 212.670  22
   1  -3 -15 1944.73 187.105  23
  -1  -3  15 1580.94 190.325  28
  -1  -3  14 574.077 128.573  22
   1  -3 -14 524.707 103.402  23
  -1  -3  14 886.374 145.053  28
  -1  -3  13 469.114 119.661  28
  -1  -3  13 557.199 128.656  22
   1  -3 -13 527.747 108.840  23
  -1  -3  12 2906.10 284.243  22
  -1  -3  12 3207.24 285.220  28
   1  -3 -12 3274.81 262.001  23
   1  -3 -11 15887.9 786.393  23
  -1  -3  11 14277.4 809.217  28
  -1  -3  11 14407.4 811.587  22
  -1  -3  10 4405.89 338.880  28
   1  -3 -10 4781.62 316.842  23
   1  -3 -10 4094.03 325.235  17
   1  -3 -10 4515.34 402.484  55
  -1  -3  10 3997.54 330.906  22
  -1  -3   9 25598.7 1305.93  22
   1  -3  -9 27794.8 1428.22  55
   1  -3  -9 29094.5 1290.98  23
   1  -3  -9 26837.5 1301.36  17
  -1  -3   9 27148.8 1316.08  28
  -1  -3   8 6127.00 485.496  50
   1  -3  -8 5974.83 361.792  23
  -1  -3   8 5441.27 446.940  14
   1  -3  -8 6540.60 382.337  17
  -1  -3   8 5267.51 376.180  22
  -1  -3   8 5437.59 379.946  28
   1  -3  -8 6285.14 471.611  55
   1  -3  -7 6337.56 382.929  17
  -1  -3   7 6066.35 479.405  50
   1  -3  -7 6723.38 482.411  55
  -1  -3   7 5498.12 442.435  14
  -1  -3   7 6099.43 392.813  22
   1  -3  -7 6762.35 376.405  23
  -1  -3   6 2395.67 267.274  50
   1  -3  -6 2155.94 248.711  55
  -1  -3   6 2526.74 254.234  14
  -1  -3   5 24769.1 1292.48  50
   1  -3  -5 26091.4 1290.32  55
   1  -3  -5 26055.6 1299.01  52
  -1  -3   5 25540.9 1270.92  14
  -1  -3   4 11290.8 705.686  50
  -1  -3   4 13548.0 716.780  14
   1  -3  -4 12956.1 716.949  55
   1  -3  -4 12709.1 733.964  52
  -1  -3   3 23956.4 1199.88  14
  -1  -3   3 24054.5 1191.51   5
   1  -3  -3 24233.2 1236.73  52
   1  -3  -3 25637.4 1215.44  55
   1  -3  -2 13757.0 781.969  52
  -1  -3   2 13890.2 742.291  14
  -1  -3   2 13830.8 738.036   5
   1  -3  -2 13655.7 741.800  55
  -1  -3   1 2334.85 212.715   5
   1  -3  -1 2005.26 207.598  55
   1  -3  -1 2126.64 234.790  52
  -1  -3   1 2227.80 215.516  14
   1  -3   0 639.649 131.436  52
  -1  -3  -1 2105.16 206.794   5
  -1  -3  -2 5259.05 358.781   5
   1  -3   3 4239.50 326.858  14
  -1  -3  -3 4613.84 326.095   5
  -1  -3  -4 4804.31 334.637   5
   1  -3   4 3910.37 335.097  14
  -1  -3  -4 4443.66 332.465  55
  -1  -3  -5 524.301 113.356  55
   1  -3   5 539.327 129.583  14
  -1  -3  -5 542.782 110.691   5
   1  -3   6 7601.46 464.550  41
   1  -3   6 7245.32 534.275  14
  -1  -3  -6 7550.04 474.453   5
  -1  -3  -6 7628.09 407.247  35
   1  -3   6 5677.34 421.032  38
   1  -3   6 6660.03 521.803  12
   1  -3   6 7197.61 505.162  46
  -1  -3  -6 6952.90 483.840  55
   1  -3   7 744.209 135.199  41
  -1  -3  -7 616.723 94.6638  24
   1  -3   7 676.617 150.864  46
  -1  -3  -7 593.086 129.219  55
  -1  -3  -7 739.991 105.713  21
   1  -3   7 518.492 118.417  38
   1  -3   7 714.042 163.944  12
  -1  -3  -7 933.938 117.268  29
   1  -3   7 307.354 123.984  14
   1  -3   8 8601.47 624.153  46
  -1  -3  -8 8955.99 499.900  29
  -1  -3  -8 8820.19 595.153  55
   1  -3   8 8895.15 663.067  12
  -1  -3  -8 8604.13 476.874  24
  -1  -3  -8 8941.94 494.663  21
  -1  -3  -9 1405.38 161.964  29
  -1  -3  -9 1457.54 163.374  21
  -1  -3  -9 1373.29 149.901  24
   1  -3   9 1828.47 263.888  46
   1  -3   9 1262.52 242.729  14
   1  -3   9 1208.82 238.957  12
  -1  -3  -9 1504.11 217.980  55
  -1  -3 -10 2127.05 273.684  55
   1  -3  10 2435.88 345.352  14
  -1  -3 -10 2313.57 215.925  21
   1  -3  10 2094.30 320.059  12
   1  -3  10 2333.51 305.429  46
  -1  -3 -10 2390.25 206.373  24
  -1  -3 -10 2339.91 219.637  29
   1  -3  11 225.105 121.293  46
   1  -3  11 131.504 86.2170  28
   1  -3  11 156.232 120.438  14
   1  -3  11 74.7903 111.126  12
  -1  -3 -11 128.047 68.9563  29
  -1  -3 -11 113.650 64.9295  24
  -1  -3 -11 19.0521 56.5854  21
  -1  -3 -11 147.008 96.4056  55
  -1  -3 -12 14501.9 759.037  21
  -1  -3 -12 13727.6 739.737  24
   1  -3  12 12957.4 774.646  28
  -1  -3 -12 15592.6 777.145  29
   1  -3  13 6005.75 450.017  28
  -1  -3 -13 7537.68 448.533  21
  -1  -3 -13 6733.41 423.685  24
  -1  -3 -13 7198.66 444.726  29
  -1  -3 -14 3054.79 252.321  29
  -1  -3 -14 2795.65 239.424  21
   1  -3  14 2724.47 260.905  28
  -1  -3 -14 2320.53 215.082  24
  -1  -3 -15 1239.86 143.106  24
  -1  -3 -15 1285.61 151.542  21
  -1  -3 -15 1301.41 152.800  29
   1  -3  15 1326.46 166.270  28
  -1  -3 -16 6144.52 375.668  24
   1  -3  16 7148.25 436.581  17
   1  -3  16 6667.48 416.678  28
  -1  -3 -16 6397.06 391.978  29
  -1  -3 -16 6712.84 392.584  21
   1  -3  17 1157.25 131.899  28
  -1  -3 -17 1052.10 112.797  24
  -1  -3 -17 865.287 113.335  29
   1  -3  17 1044.16 131.045  17
   1  -3  18 777.422 96.1962  28
  -1  -3 -18 672.362 79.5300  24
  -1  -2  19 1221.37 115.262  28
   1  -2 -19 895.357 98.7519  23
   1  -2 -18 881.644 107.826  23
  -1  -2  18 1011.67 122.048  28
   1  -2 -17 7263.37 425.521  23
  -1  -2  17 7651.93 450.283  28
   1  -2 -16 4970.40 334.140  23
  -1  -2  16 4940.57 354.105  22
  -1  -2  16 5178.42 360.858  28
   1  -2 -15 2877.43 244.295  23
  -1  -2  15 3220.88 274.696  22
  -1  -2  15 2859.01 266.561  28
   1  -2 -15 3266.64 271.137  20
   1  -2 -14 99.7340 61.3599  23
   1  -2 -14 30.1588 60.8517  20
  -1  -2  14-45.4462 89.8846  28
  -1  -2  13 11924.8 695.268  28
   1  -2 -13 11766.0 659.807  23
   1  -2 -13 12823.5 684.485  20
   1  -2 -13 12652.7 655.536  26
   1  -2 -12 13295.7 699.192  18
   1  -2 -12 13193.5 684.884  20
   1  -2 -12 12162.2 661.098  23
  -1  -2  12 11886.8 693.564  28
   1  -2 -12 12376.8 648.472  26
  -1  -2  12 11145.2 797.258  10
   1  -2 -11 431.822 89.9592  23
   1  -2 -11 330.134 77.0201  26
  -1  -2  11 359.257 131.155  50
  -1  -2  11 390.227 98.8989  28
  -1  -2  11 535.857 136.106  10
   1  -2 -11 468.206 96.8782  18
   1  -2 -10 5907.58 347.398  26
  -1  -2  10 5913.01 476.673  50
  -1  -2  10 5373.21 385.539  28
  -1  -2  10 5226.14 450.318  10
   1  -2 -10 6929.00 399.344  18
   1  -2 -10 5557.28 355.143  23
   1  -2  -9 15268.5 705.880  18
   1  -2  -9 13072.3 662.060  23
  -1  -2   9 12734.5 687.223  28
  -1  -2   9 11517.9 748.008  10
   1  -2  -9 12705.5 680.380  17
   1  -2  -9 14500.4 782.252  55
  -1  -2   9 11733.8 775.096  50
   1  -2  -8 6630.63 448.791  55
  -1  -2   8 6010.94 428.795  10
  -1  -2   8 5949.01 454.865  50
  -1  -2   7 3787.80 337.254  50
   1  -2  -7 4500.16 340.096  52
  -1  -2   7 4136.77 318.825  10
   1  -2  -7 4499.59 345.136  55
  -1  -2   7 4663.92 337.004  14
  -1  -2   6 14412.9 785.752  50
   1  -2  -6 15721.8 790.875  55
   1  -2  -6 14555.3 776.181  52
  -1  -2   6 13735.1 735.308  10
  -1  -2   6 13419.5 744.904  14
   1  -2  -5 362.900 98.5617  52
  -1  -2   5 348.076 83.7319  14
  -1  -2   5 410.183 100.739  50
  -1  -2   5 352.683 80.9739  10
   1  -2  -5 240.710 83.5996  55
  -1  -2   4 10177.2 546.931  10
   1  -2  -4 10847.0 582.872  55
  -1  -2   4 10402.6 586.076  50
   1  -2  -4 10438.9 598.566  52
  -1  -2   4 10584.6 565.003  14
  -1  -2   3 10808.4 584.622  50
  -1  -2   3 10379.1 554.652   5
  -1  -2   3 11117.2 556.021  10
  -1  -2   3 10770.4 567.636  14
   1  -2  -3 10829.2 611.289  52
   1  -2  -3 10825.3 580.480  55
  -1  -2   2 16355.0 779.703   5
   1  -2  -2 15895.4 831.942  52
  -1  -2   2 16724.1 791.103  14
  -1  -2   2 15197.5 786.360  50
  -1  -2   2 16725.1 774.654  10
   1  -2  -2 15530.5 790.682  55
   1  -2  -1 8135.54 458.916  55
   1  -2  -1 8266.10 502.336  52
  -1  -2   1 8180.83 434.384  54
  -1  -2   1 8783.82 463.174  14
  -1  -2   1 8661.05 448.414  10
  -1  -2   1 8650.60 455.142   5
  -1  -2   1 8422.84 454.253  50
  -1  -2   0 9086.47 472.155   5
  -1  -2   0 8689.51 461.504  10
   1  -2   0 8949.72 526.227  52
  -1  -2   0 8890.13 460.212  54
  -1  -2  -1 54863.3 2589.19  55
   1  -2   1 61848.6 2676.35  52
  -1  -2  -1 62265.7 2601.94  54
   1  -2   1 58625.1 2603.40  14
  -1  -2  -1 63896.7 2610.10   5
  -1  -2  -2 6373.14 360.257  54
   1  -2   2 6200.78 386.139  12
  -1  -2  -2 5919.13 351.093   5
  -1  -2  -2 6029.65 358.045  55
   1  -2   2 6000.40 341.948  46
   1  -2   2 6500.55 376.919  14
   1  -2   3 5546.85 368.937  14
   1  -2   3 5865.93 399.440  12
   1  -2   3 5438.69 331.705  46
  -1  -2  -3 5669.57 335.483   5
  -1  -2  -3 5276.27 344.257  55
   1  -2   4 16821.8 891.060  14
   1  -2   4 17493.0 852.101  46
  -1  -2  -4 16189.7 850.362  55
   1  -2   4 17645.4 943.680  12
  -1  -2  -4 16694.7 824.937   5
   1  -2   5 75350.4 3295.63  46
  -1  -2  -5 75490.6 3244.64   5
   1  -2   5 70332.7 3336.10  14
  -1  -2  -5 72163.7 3275.93  55
   1  -2   5 81286.4 3432.67  12
  -1  -2  -6 36321.7 1716.70   5
   1  -2   6 40052.5 1801.48  46
   1  -2   6 40586.0 1921.43  12
   1  -2   6 35102.3 1833.57  14
  -1  -2  -6 37553.5 1761.43  55
   1  -2   7 1953.48 296.864  12
  -1  -2  -7 2039.27 229.324  55
  -1  -2  -7 2096.87 202.931   5
   1  -2   7 2187.37 288.186  14
   1  -2   7 2210.39 257.897  46
   1  -2   8 10025.7 716.477  12
   1  -2   8 10076.7 654.095  46
   1  -2   8 9051.13 678.458  14
  -1  -2  -8 8196.18 530.706   5
  -1  -2  -8 9214.32 586.943  55
  -1  -2  -9 9472.10 548.057  21
   1  -2   9 11126.7 778.073  12
   1  -2   9 10212.0 751.172  14
   1  -2   9 10929.9 721.270  46
   1  -2   9 9266.43 589.990  28
  -1  -2  -9 11420.4 583.299  20
  -1  -2  -9 10236.2 652.110  55
  -1  -2  -9 10494.1 558.433  29
  -1  -2 -10 3178.14 251.339  21
  -1  -2 -10 2965.51 312.073  55
  -1  -2 -10 3240.31 232.207  32
   1  -2  10 3318.99 393.833  12
   1  -2  10 3328.64 370.072  46
   1  -2  10 3207.28 396.325  14
  -1  -2 -10 3691.87 267.836  29
  -1  -2 -10 3949.52 279.127  20
   1  -2  10 3464.09 298.029  28
   1  -2  11 4531.15 380.797  28
   1  -2  11 5624.51 502.459  46
  -1  -2 -11 5359.53 445.380  55
  -1  -2 -11 5661.92 366.156  21
   1  -2  11 5785.12 535.668  12
  -1  -2 -11 6078.11 390.736  20
  -1  -2 -11 5599.32 337.810  32
   1  -2  11 4355.08 496.020  14
  -1  -2 -11 5904.90 371.315  29
  -1  -2 -12 1054.40 182.234  55
  -1  -2 -12 1026.58 141.700  21
  -1  -2 -12 1117.38 154.294  20
   1  -2  12 987.439 162.972  28
   1  -2  12 1042.89 231.863  12
  -1  -2 -12 1130.89 129.162  32
   1  -2  12 1271.07 260.256  14
   1  -2  12 889.081 195.435  46
  -1  -2 -12 1150.18 147.298  29
   1  -2  13 1742.52 219.429  28
  -1  -2 -13 2029.72 203.561  21
  -1  -2 -13 1947.91 179.977  32
   1  -2  13 2349.94 313.053  46
  -1  -2 -13 2204.02 211.149  29
  -1  -2 -14 3243.38 262.063  21
   1  -2  14 2770.44 276.075  28
  -1  -2 -14 2947.07 253.464  29
  -1  -2 -15 1733.28 181.905  21
   1  -2  15 1927.73 216.448  28
  -1  -2 -15 1739.21 188.415  29
   1  -2  16 788.669 134.473  28
  -1  -2 -16 637.339 109.667  21
  -1  -2 -16 791.912 119.347  29
  -1  -2 -17 217.002 61.8546  24
  -1  -2 -17 242.443 67.7998  21
  -1  -2 -17 168.999 67.4201  29
   1  -2  17 403.041 97.8414  28
  -1  -2 -18 2889.70 210.036  24
  -1  -2 -18 3244.40 222.190  21
  -1  -2 -18 2802.63 218.746  29
   1  -2  18 3537.26 246.660  28
  -1  -2 -19 1966.75 148.070  21
   1  -2  19 2096.17 172.817  17
  -1  -2 -19 1846.36 141.219  24
   1  -2  19 2121.13 161.300  28
  -1  -2 -19 1762.48 145.219  29
   1  -1 -20 6757.66 372.483  23
  -1  -1  20 8777.97 415.418   4
  -1  -1  19 3853.53 271.569   4
   1  -1 -18 4820.05 323.110  20
   1  -1 -17 14.6236 41.4057  23
   1  -1 -17 26.4468 48.7157  20
   1  -1 -16 15557.9 805.818  18
   1  -1 -16 14086.3 763.922  23
   1  -1 -16 16068.5 806.970  20
   1  -1 -15 49.9902 53.4952  26
   1  -1 -15-10.2478 56.6288  18
   1  -1 -15 30.2829 58.5029  20
   1  -1 -15 17.1337 52.9288  23
   1  -1 -14 482.018 110.471  20
   1  -1 -14 557.287 117.584  18
  -1  -1  14 628.848 185.225   1
   1  -1 -14 550.392 99.3925  26
   1  -1 -13 2832.23 247.339  20
   1  -1 -13 2965.69 227.486  26
   1  -1 -13 2525.66 237.542  18
  -1  -1  13 2584.64 322.275  10
  -1  -1  13 2399.18 242.083  28
  -1  -1  13 2650.91 353.275   1
   1  -1 -13 2801.37 302.676   3
   1  -1 -12 6464.83 390.391  26
   1  -1 -12 7392.22 430.522  20
   1  -1 -12 6421.99 493.156   3
  -1  -1  12 7013.08 572.610   1
   1  -1 -12 6904.91 423.669  18
  -1  -1  12 6720.73 542.943  10
  -1  -1  12 5661.22 418.938  28
  -1  -1  11 919.758 167.769  50
  -1  -1  11 1003.31 197.509   1
   1  -1 -11 833.900 109.908  26
   1  -1 -11 868.886 123.970  18
  -1  -1  11 1044.45 144.167  28
   1  -1 -11 1001.58 131.360  20
  -1  -1  11 1077.13 192.908  10
   1  -1 -11 933.801 168.363   3
  -1  -1  10 7393.92 559.522   1
   1  -1 -10 7986.13 523.290   3
  -1  -1  10 6943.12 511.161  50
  -1  -1  10 7365.07 535.412  10
   1  -1  -9 25647.5 1257.24   3
  -1  -1   9 24328.3 1262.95  10
  -1  -1   9 23980.2 1256.68  50
  -1  -1   9 25629.6 1319.74   1
   1  -1  -8 4861.86 365.406   3
  -1  -1   8 4838.90 360.479  12
  -1  -1   8 4366.59 356.291  50
  -1  -1   8 5679.52 415.786   1
  -1  -1   8 5112.86 372.724  10
   1  -1  -7 8541.89 506.259  55
  -1  -1   7 8824.19 530.684  50
  -1  -1   7 9241.36 558.206   1
  -1  -1   7 9074.16 523.509  12
   1  -1  -7 8911.67 525.547   3
  -1  -1   7 8576.45 518.374  10
   1  -1  -6 18089.1 871.095   3
   1  -1  -6 15950.4 850.598  52
   1  -1  -6 17860.5 910.424   2
  -1  -1   6 17478.3 833.718  54
  -1  -1   6 17593.3 876.941  50
  -1  -1   6 17661.2 863.019  10
  -1  -1   6 17603.0 862.287  12
   1  -1  -6 16715.1 856.104  55
  -1  -1   5 6852.75 396.457  14
   1  -1  -5 7659.62 423.685   3
  -1  -1   5 7484.75 434.662  50
   1  -1  -5 7011.66 416.645  55
  -1  -1   5 7592.65 400.729  54
   1  -1  -5 7810.01 458.201   2
  -1  -1   5 7655.64 421.708  10
   1  -1  -5 7674.28 439.028  52
   1  -1  -4 77036.2 3458.69  52
  -1  -1   4 77989.1 3440.27  50
   1  -1  -4 80651.9 3433.30  55
  -1  -1   4 80411.1 3427.77  10
  -1  -1   4 77803.7 3403.56  54
   1  -1  -4 84399.7 3458.18   2
  -1  -1   4 77361.9 3406.38  14
   1  -1  -4 84704.9 3427.14   3
  -1  -1   3 80099.0 3393.59  54
  -1  -1   3 79793.4 3420.65  50
   1  -1  -3 80016.9 3452.62  52
   1  -1  -3 83365.2 3420.16   2
  -1  -1   3 82075.4 3411.00  10
  -1  -1   3 78833.0 3393.12  14
  -1  -1   3 75267.9 3384.95   5
   1  -1  -3 81241.1 3396.95   3
   1  -1  -3 79367.5 3414.16  55
  -1  -1   2 46720.7 2001.06  14
  -1  -1   2 47494.4 2002.51  54
   1  -1  -2 47091.3 1995.49   3
  -1  -1   2 45680.1 2015.70  50
   1  -1  -2 45801.7 2017.10  55
  -1  -1   2 46772.0 2010.13  10
  -1  -1   2 44994.1 1991.72   5
   1  -1  -2 47682.4 2008.23   2
  -1  -1   2 45149.0 2000.49  49
   1  -1  -2 47253.2 2059.82  52
   1  -1  -1 76266.8 3096.77   2
  -1  -1   1 73033.9 3101.79  50
  -1  -1   1 69617.1 3088.77   5
   1  -1  -1 68911.5 3074.64  46
  -1  -1   1 68047.1 3081.10  13
   1  -1  -1 77029.8 3153.03  52
  -1  -1   1 76135.7 3115.60  49
  -1  -1   1 74654.7 3099.94  14
  -1  -1   1 76845.8 3101.66  54
  -1  -1   1 72637.7 3101.42  10
   1  -1  -1 75635.7 3120.85  55
  -1  -1   0 1804.55 142.610  49
   1  -1   0 1748.41 118.412  46
  -1  -1   0 1852.94 125.563  50
  -1  -1   0 1732.93 118.510  13
  -1  -1   0 1782.76 129.258  54
  -1  -1   0 1587.16 106.152  11
  -1  -1   0 1715.90 123.883   5
  -1  -1   0 1551.71 123.230  10
   1  -1   0 1675.32 118.419   2
   1  -1   0 1832.72 156.223  52
  -1  -1  -1 26793.4 1167.13  11
  -1  -1  -1 25750.9 1174.48  50
   1  -1   1 28809.1 1233.83  52
  -1  -1  -1 26972.5 1181.72  13
  -1  -1  -1 29538.7 1228.21  49
  -1  -1  -1 26312.7 1189.07   5
   1  -1   1 26681.6 1186.05  46
  -1  -1  -1 27441.8 1196.05  54
  -1  -1  -1 27010.4 1197.02  10
  -1  -1  -2 723.958 91.0797  49
   1  -1   2 484.859 76.8931   1
   1  -1   2 496.279 68.7375  46
  -1  -1  -2 524.590 71.3836   5
  -1  -1  -2 556.955 75.7839  54
   1  -1   2 583.307 69.2339  51
  -1  -1  -2 563.793 60.6249  11
  -1  -1  -2 549.625 66.2180  13
   1  -1   2 574.971 87.8521  52
  -1  -1  -3 28288.7 1190.26  49
   1  -1   3 24753.6 1161.63  46
  -1  -1  -3 25747.7 1144.05  13
   1  -1   3 24396.2 1174.38   1
  -1  -1  -3 25273.2 1132.60  11
  -1  -1  -3 26997.6 1169.38  54
  -1  -1  -4 16147.4 758.488  11
   1  -1   4 15722.7 808.133   1
  -1  -1  -4 18110.4 806.537  49
   1  -1   4 16345.8 798.221  46
  -1  -1  -4 16127.0 767.582  13
  -1  -1  -5 23171.2 1060.26  11
   1  -1   5 21759.9 1118.83   1
  -1  -1  -5 22384.2 1065.24  13
  -1  -1  -5 25064.9 1096.41  49
   1  -1   5 23864.1 1120.65  46
   1  -1   6 6602.32 525.538  12
   1  -1   6 7371.65 462.492  46
  -1  -1  -6 7110.22 402.025  13
  -1  -1  -6 6956.92 405.273  49
   1  -1   6 6775.91 454.226   1
  -1  -1  -6 6685.64 388.816  11
   1  -1   7 11537.8 767.106  12
   1  -1   7 10642.5 670.395  46
  -1  -1  -7 11073.0 587.480  11
   1  -1   7 11265.0 679.588   1
   1  -1   8 19220.6 1139.56  12
   1  -1   8 18603.6 1046.57  46
   1  -1   8 18100.4 1043.38   1
  -1  -1  -8 19022.6 975.828  55
   1  -1   9 1771.08 285.371  12
   1  -1   9 1903.87 266.239  46
  -1  -1  -9 1783.69 209.739   3
   1  -1   9 1785.31 267.345   1
  -1  -1  -9 2025.05 218.518  55
   1  -1  10 2245.28 250.532  28
  -1  -1 -10 2492.02 259.853  55
   1  -1  10 1813.23 296.733   1
  -1  -1 -10 3061.49 230.109  21
  -1  -1 -10 2578.71 190.029  36
   1  -1  10 2693.08 336.065  46
   1  -1  10 2669.45 354.717  12
  -1  -1 -10 2471.45 195.982  32
  -1  -1 -10 2465.12 260.052   3
  -1  -1 -10 3161.34 230.516  29
   1  -1  11 597.793 189.683  12
   1  -1  11 588.144 137.591  28
  -1  -1 -11 764.282 142.806  55
  -1  -1 -11 818.168 101.632  36
   1  -1  11 858.576 190.918  46
  -1  -1 -11 748.048 117.354  21
  -1  -1 -11 816.989 119.410  29
  -1  -1 -11 734.140 115.626  20
  -1  -1 -11 693.732 101.216  32
   1  -1  11 623.043 194.867   1
  -1  -1 -11 821.051 150.974   3
   1  -1  11 664.191 140.930   4
   1  -1  12 15672.8 1056.48  12
  -1  -1 -12 17188.0 855.484  20
   1  -1  12 16877.9 1118.47   1
  -1  -1 -12 17623.4 862.132  29
   1  -1  12 16403.9 917.223  28
   1  -1  12 18192.3 1074.69  46
  -1  -1 -12 18376.9 868.279  21
  -1  -1 -12 15959.8 806.831  36
  -1  -1 -12 16757.5 824.408  32
  -1  -1 -12 16506.9 946.223   3
   1  -1  12 14466.6 893.374   4
   1  -1  13 8393.43 714.092   1
   1  -1  13 7339.71 522.019  28
   1  -1  13 7808.46 667.571  14
  -1  -1 -13 8308.14 481.335  20
  -1  -1 -13 8201.50 479.765  29
  -1  -1 -13 7255.59 464.534  21
  -1  -1 -13 8014.52 566.416   3
  -1  -1 -13 7604.51 435.772  36
  -1  -1 -13 7251.44 440.629  32
   1  -1  13 7656.64 524.791   4
   1  -1  13 7757.24 653.388  12
  -1  -1 -14 1480.51 177.030  21
  -1  -1 -14 1543.10 180.452  29
  -1  -1 -14 1851.98 168.459  36
  -1  -1 -14 2061.55 200.260  20
   1  -1  14 1688.50 215.035  28
   1  -1  14 1616.96 223.568   4
  -1  -1 -15 6250.56 412.814  21
  -1  -1 -15 7193.90 430.413  20
   1  -1  15 6053.97 461.341   4
   1  -1  15 6665.62 464.898  28
  -1  -1 -15 6325.97 413.884  29
  -1  -1 -15 6269.29 381.624  36
   1  -1  16 5533.61 413.262   4
   1  -1  16 5475.66 397.177  28
  -1  -1 -16 5077.77 352.853  21
  -1  -1 -16 5677.23 335.500  36
  -1  -1 -16 5079.96 357.475  20
  -1  -1 -16 4795.90 350.852  29
  -1  -1 -17 2731.58 232.708  20
   1  -1  17 3134.79 275.362   4
  -1  -1 -17 2692.69 227.229  21
  -1  -1 -17 3027.71 213.168  36
   1  -1  17 2783.11 252.824  28
  -1  -1 -17 2450.55 223.772  29
  -1  -1 -18 1928.37 153.085  36
   1  -1  18 1718.04 186.152   4
  -1  -1 -18 1593.18 160.182  21
   1  -1  18 1720.89 178.282  28
  -1  -1 -18 1651.66 164.750  29
  -1  -1 -19 628.265 88.3109  21
   1  -1  19 718.048 108.077   4
   1  -1  19 707.408 98.8557  28
  -1  -1 -19 517.980 83.3550  29
  -1  -1 -20 4150.36 232.331  21
   1  -1  20 4509.72 252.599   4
  -1  -1 -20 3863.82 226.557  24
  -1  -1 -20 3783.25 228.474  29
  -1   0  20 446.322 77.9985   4
   1   0 -20 261.040 49.9860  23
   1   0 -20 373.446 68.0541  20
   1   0 -19 4149.32 277.110  20
   1   0 -18 121.364 60.8482  20
   1   0 -18 24.7439 41.2210  23
   1   0 -17 13233.6 703.925  20
   1   0 -17 12724.5 694.318  18
   1   0 -16 1983.65 184.183  26
   1   0 -16 2202.52 217.616  20
   1   0 -16 1950.50 206.114  18
   1   0 -15 8268.42 518.148  18
   1   0 -15 8459.70 484.248  26
   1   0 -15 8924.52 532.378  20
  -1   0  14 4378.96 470.298   1
   1   0 -14 4346.19 294.603  26
  -1   0  14 4679.72 448.157  10
   1   0 -14 4079.15 323.134  20
   1   0 -14 3947.42 313.627  18
   1   0 -13 22953.5 1112.96  26
  -1   0  13 23835.6 1382.19   1
  -1   0  13 24279.7 1323.89  10
   1   0 -13 24728.8 1164.67  20
   1   0 -13 24442.8 1273.51   3
   1   0 -13 22568.4 1147.58  18
   1   0 -12 21399.1 1050.12  26
   1   0 -12 23415.6 1097.82  20
  -1   0  12 20873.6 1276.88   1
  -1   0  12 23319.0 1251.67  10
   1   0 -12 22070.5 1083.72  18
   1   0 -12 23243.4 1201.93   3
  -1   0  11 12386.0 805.846   1
   1   0 -11 13362.2 742.012   3
   1   0 -11 11105.9 596.053  26
   1   0 -11 11045.7 597.714  36
   1   0 -11 12228.6 633.175  20
   1   0 -11 11190.5 583.009  34
  -1   0  11 12506.0 770.142  10
   1   0 -11 12166.7 629.308  18
  -1   0  10 7681.16 529.271  48
   1   0 -10 7207.33 424.733  36
  -1   0  10 8914.16 578.160  10
   1   0 -10 8274.17 541.699   3
  -1   0  10 8650.49 600.474   1
  -1   0   9 16024.7 910.576  48
  -1   0   9 18258.2 965.420  10
  -1   0   9 18017.9 995.633   1
   1   0  -9 17897.7 946.781   3
  -1   0   8 17314.8 946.763  48
  -1   0   8 17829.3 938.982  50
   1   0  -8 19443.1 988.945   3
  -1   0   8 20508.4 1003.62  10
  -1   0   8 20488.6 1040.23   1
  -1   0   7 491.018 94.9700  50
  -1   0   7 552.910 122.117   1
  -1   0   7 455.089 92.9019  48
  -1   0   7 392.388 95.5901  10
   1   0  -7 322.034 101.873   3
  -1   0   6 1046.62 125.322  50
   1   0  -6 986.455 140.910   3
  -1   0   6 957.806 130.610  10
   1   0  -6 1070.17 156.386   2
   1   0  -5 1173.23 151.367   2
   1   0  -5 1253.51 131.956   6
   1   0  -5 951.457 125.989   3
  -1   0   5 1259.32 130.629  10
  -1   0   5 1133.09 123.284  50
   1   0  -4 5573.53 312.806   6
   1   0  -4 5297.47 309.546  52
   1   0  -4 5305.29 329.497   2
  -1   0   4 5420.84 306.780  10
  -1   0   4 5171.09 302.806  50
   1   0  -4 5322.63 314.303   3
  -1   0   3 77870.8 3282.73  50
   1   0  -3 74360.9 3297.15   2
   1   0  -3 84741.9 3291.46   6
   1   0  -3 77132.5 3294.20  52
   1   0  -3 75703.5 3266.32  55
   1   0  -3 75626.8 3338.48   7
  -1   0   3 75850.2 3279.66  10
   1   0  -3 75835.4 3285.09   3
  -1   0   3 76789.9 3285.26  54
  -1   0   2 82338.1 3514.33  54
   1   0  -2 84013.8 3511.67   3
   1   0  -2 81741.6 3498.37   6
  -1   0   2 87114.0 3505.28  49
  -1   0   2 77303.2 3468.36   5
  -1   0   2 81544.0 3505.80  10
  -1   0   2 86573.6 3514.94  50
   1   0  -2 89575.7 3532.42  52
   1   0  -2 84823.0 3541.88   8
   1   0  -2 84359.0 3522.68   2
   1   0  -2 87261.3 3542.01   7
  -1   0   1 17634.0 818.319   9
   1   0  -1 19401.7 854.135   8
   1   0  -1 18500.0 827.968   7
   1   0  -1 21196.6 861.056   2
   1   0  -1 20959.8 855.206   3
  -1   0   1 20420.4 821.043   5
   1   0  -1 17119.4 811.964   6
  -1   0   1 19317.0 851.983  54
  -1   0   1 20028.3 859.122  49
  -1   0   1 19186.6 842.588  10
   1   0   0 498.589 59.6470   8
   1   0   0 476.404 58.0154  46
  -1   0   0 455.788 54.8042  11
  -1   0   0 537.712 60.9923  13
  -1   0   0 541.100 56.8386  10
   1   0   0 562.638 46.5451   7
  -1   0   0 463.386 57.0691  54
   1   0   0 340.501 67.7388  15
  -1   0   0 451.202 69.1754  49
  -1   0   0 360.768 52.3711   9
   1   0   0 362.840 68.4121  51
   1   0   0 542.729 62.9416   2
   1   0   1 16703.9 765.612  46
  -1   0  -1 18210.2 764.712  13
  -1   0  -1 17763.6 762.395  54
   1   0   1 16254.1 774.352  51
   1   0   1 16303.5 755.715   8
  -1   0  -1 16655.7 757.278  11
  -1   0  -1 16113.6 769.389   9
  -1   0  -1 17930.0 792.585  49
  -1   0  -2 68518.9 2995.16   9
   1   0   2 71687.7 2975.46   8
   1   0   2 70393.2 2975.66  46
  -1   0  -2 71177.8 2967.68  54
   1   0   2 66535.4 2985.73  51
   1   0   2 68534.9 2999.95   1
  -1   0  -2 68926.6 2968.58  11
  -1   0  -2 70949.9 2972.26  13
   1   0   2 68727.7 3023.81  15
  -1   0  -2 77030.7 3008.00  49
  -1   0  -2 68302.5 2953.74  53
  -1   0  -3 106.908 39.1818  54
   1   0   3 158.158 89.1408  15
   1   0   3 168.867 56.4460  51
  -1   0  -3 89.3806 42.6936  11
   1   0   3 123.792 41.6964  46
   1   0   3 71.1507 58.3436   1
  -1   0  -3 102.522 34.7401  53
  -1   0  -3 121.439 56.0305   9
  -1   0  -3 140.346 42.8105  13
  -1   0  -3 124.681 54.9779  49
   1   0   4 69523.4 2872.14  51
  -1   0  -4 65507.0 2843.03  13
   1   0   4 62499.7 2881.63   1
  -1   0  -4 66560.6 2838.88  11
  -1   0  -4 69728.5 2858.47  49
  -1   0  -4 64859.7 2835.46  54
   1   0   4 70530.8 2946.95  15
  -1   0  -4 63563.0 2814.75  53
  -1   0  -4 71568.8 2881.97   9
   1   0   4 63643.3 2844.42  46
   1   0   5 41245.6 1945.68   1
  -1   0  -5 43096.8 1892.12  13
  -1   0  -5 42863.9 1887.46  11
   1   0   5 40779.2 1900.36  46
   1   0   5 42961.8 2001.89  15
  -1   0  -5 45926.0 1929.23   9
   1   0   5 41730.5 1917.65  51
  -1   0  -5 42543.6 1863.21  53
  -1   0  -5 45646.1 1895.21  49
   1   0   6 6359.40 423.420  51
  -1   0  -6 7249.01 405.080  13
  -1   0  -6 6775.42 394.499  11
   1   0   6 7499.73 430.949  46
   1   0   6 6761.67 485.610  15
  -1   0  -6 6825.12 373.306  53
   1   0   6 6848.76 460.491   1
  -1   0  -6 7517.87 430.639   9
   1   0   7 532.474 115.407  46
   1   0   7 385.724 131.009   1
   1   0   7 343.675 100.120  51
   1   0   7 307.755 115.990  15
  -1   0  -7 462.195 86.0559  11
  -1   0  -7 607.166 106.748   9
   1   0   8 10470.0 713.973   1
   1   0   8 10227.1 661.560  46
  -1   0  -8 10828.9 600.530  11
  -1   0  -8 11617.3 636.533   9
   1   0   9 12462.7 796.231  46
   1   0   9 11905.9 819.001  12
  -1   0  -9 13804.6 715.545  11
   1   0   9 12757.8 857.106   1
  -1   0  -9 12512.8 730.525   9
   1   0  10 6528.42 585.343  12
  -1   0 -10 7331.02 394.773  36
  -1   0 -10 6802.39 396.165  32
   1   0  10 7544.25 628.753   1
  -1   0 -10 7223.77 504.133   9
  -1   0 -10 7530.97 508.731   3
   1   0  11 1382.27 203.533  28
  -1   0 -11 1596.37 214.025   3
   1   0  11 1501.30 284.968   1
  -1   0 -11 1403.01 160.621  21
   1   0  11 1476.23 272.125  12
  -1   0 -11 1428.07 139.305  36
  -1   0 -11 1305.18 137.806  32
  -1   0 -11 1290.50 152.261  29
  -1   0 -12 5339.85 363.287  21
   1   0  12 5643.04 579.949   1
  -1   0 -12 5213.09 330.155  36
  -1   0 -12 5895.00 455.401   3
  -1   0 -12 5174.37 329.387  32
   1   0  12 5170.70 424.729  28
  -1   0 -12 5633.80 370.489  29
   1   0  13 21196.2 1344.51   1
   1   0  13 20255.6 1095.46  28
  -1   0 -13 20844.2 1024.19  21
  -1   0 -13 20281.2 974.960  36
  -1   0 -13 20411.4 1021.71  29
  -1   0 -13 21029.0 1137.87   3
  -1   0 -13 19600.8 975.380  32
   1   0  13 19868.3 1089.73   4
  -1   0 -14 11085.3 614.200  20
   1   0  14 10396.7 667.032  28
  -1   0 -14 11045.3 621.435  29
   1   0  14 9164.25 841.159   1
  -1   0 -14 11096.8 622.579  21
  -1   0 -14 10924.1 580.890  36
   1   0  14 10516.2 680.687   4
   1   0  15 73.4611 83.2274   4
  -1   0 -15 91.3845 60.2243  29
  -1   0 -15 30.3666 46.0289  36
  -1   0 -15 85.9035 61.3355  20
   1   0  15 39.6807 89.5482  28
  -1   0 -15 91.2478 68.6621  21
  -1   0 -16 2200.70 218.389  21
  -1   0 -16 2527.69 204.326  36
  -1   0 -16 2548.94 224.776  20
   1   0  16 2133.10 255.306   4
  -1   0 -16 2078.17 215.562  29
  -1   0 -17 588.249 108.892  21
  -1   0 -17 531.395 104.262  20
  -1   0 -17 753.511 103.152  36
   1   0  17 682.850 139.592   4
  -1   0 -17 560.167 107.452  29
  -1   0 -18 2272.58 205.326  21
  -1   0 -18 2738.99 198.576  36
   1   0  18 2440.29 238.941   4
  -1   0 -18 2702.27 216.160  29
  -1   0 -19 3520.85 238.294  21
  -1   0 -19 3544.53 237.154  29
  -1   0 -19 3283.64 222.596  23
   1   0  19 3975.21 279.293   4
  -1   0 -20 1807.25 134.920  21
  -1   0 -20 1532.64 127.908  29
  -1   1  20 8878.52 440.068   4
   1   1 -20 7286.11 407.541  20
   1   1 -19 3560.28 257.301  20
   1   1 -19 3901.02 230.018  34
  -1   1  19 4294.91 290.545   4
   1   1 -18 4916.89 293.549  34
   1   1 -18 4958.21 332.934  20
   1   1 -17 82.1579 51.3000  34
   1   1 -17 67.8209 63.4208  20
   1   1 -16 15652.4 830.831  20
   1   1 -16 15330.1 811.893  18
   1   1 -16 15653.8 772.041  34
   1   1 -15 11.0703 58.0285  20
   1   1 -15-14.6674 47.9458  34
   1   1 -15-10.1447 51.6785  18
   1   1 -14 409.750 84.4265  34
   1   1 -14 283.041 92.2100  20
  -1   1  14 162.342 134.392   1
   1   1 -14 338.402 89.7033  18
   1   1 -13 2633.27 243.664  20
  -1   1  13 2417.13 317.418  51
  -1   1  13 2841.10 340.765  48
  -1   1  13 2760.29 364.961   1
   1   1 -13 2422.72 230.683  18
   1   1 -13 2606.69 206.959  34
  -1   1  13 2638.57 318.148  10
   1   1 -13 2311.55 275.827   3
  -1   1  12 6267.32 504.232  48
  -1   1  12 6004.52 541.557   1
   1   1 -12 5172.62 429.185   3
   1   1 -12 5457.68 337.957  34
  -1   1  12 6471.40 508.676  10
   1   1 -12 5182.68 370.187  20
   1   1 -12 5321.95 375.182  18
  -1   1  12 6272.73 525.036  51
  -1   1  11 761.543 160.252  48
   1   1 -11 614.322 94.2440  34
  -1   1  11 941.875 207.995   1
   1   1 -11 772.295 150.000   3
   1   1 -11 608.296 110.869  20
  -1   1  11 899.030 172.919  10
   1   1 -11 572.630 110.156  18
   1   1 -10 6271.07 496.127   6
   1   1 -10 8542.07 529.513   3
   1   1 -10 6708.92 390.186  34
  -1   1  10 7395.08 571.087   1
  -1   1  10 7546.88 540.574  10
  -1   1  10 7541.67 530.863  48
   1   1  -9 24559.7 1310.22   6
  -1   1   9 26227.2 1324.22  48
  -1   1   9 27566.1 1398.55   1
   1   1  -9 25680.3 1308.62   3
  -1   1   8 5978.13 443.562   1
   1   1  -8 4891.91 393.785   6
   1   1  -8 4569.54 376.747   3
  -1   1   8 5016.91 378.509  48
   1   1  -7 9627.44 678.491   7
  -1   1   7 10782.6 629.964   1
   1   1  -7 9803.30 585.946   3
   1   1  -7 8383.73 598.096   6
   1   1  -6 15841.1 952.041   7
   1   1  -6 16573.3 945.037   6
   1   1  -6 15750.1 832.682   3
   1   1  -6 15825.5 844.448   2
   1   1  -5 8157.11 459.198   2
   1   1  -5 7452.89 523.541   7
   1   1  -5 8037.37 443.203   3
   1   1  -4 82456.8 3469.32   7
   1   1  -4 74740.1 3388.57   2
   1   1  -4 80405.1 3379.41   3
  -1   1   4 77467.7 3360.01  10
  -1   1   4 78949.5 3339.73  50
   1   1  -3 81553.1 3504.00   7
   1   1  -3 78304.6 3470.65   2
   1   1  -3 77888.0 3508.34   8
   1   1  -3 81768.2 3457.35   3
  -1   1   3 83903.1 3441.46  10
   1   1  -2 42734.4 1989.73   7
   1   1  -2 42679.7 2005.34   8
   1   1  -2 44008.4 1987.25  51
   1   1  -2 46873.2 1965.11   3
  -1   1   2 45568.5 1942.30  10
   1   1  -2 42647.9 1971.31   2
   1   1  -1 74740.4 3166.92   2
  -1   1   1 71633.1 3154.13  13
   1   1  -1 74175.3 3165.31   6
   1   1  -1 75110.6 3187.94   7
  -1   1   1 80510.0 3188.63   9
  -1   1   1 75538.6 3166.70  54
   1   1  -1 75402.7 3205.21   8
   1   1  -1 71396.5 3188.01  51
  -1   1   0 2320.72 179.293   9
  -1   1   0 1823.13 115.321   6
  -1   1   0 2028.52 128.928  13
   1   1   0 1759.94 144.789  51
  -1   1   0 1990.67 124.162  54
   1   1   0 2000.95 156.158   8
  -1   1   0 1881.03 129.432  11
   1   1   0 2057.02 131.740   2
   1   1   0 1723.94 126.595   6
   1   1   0 1914.46 142.767   7
  -1   1  -1 26515.7 1183.92  13
   1   1   1 27184.1 1224.19  51
   1   1   1 27151.3 1203.22  15
  -1   1  -1 29244.7 1188.21   6
  -1   1  -1 27111.2 1191.97  11
  -1   1  -1 26295.7 1171.91  54
  -1   1  -1 30321.0 1305.99   9
  -1   1  -1 27849.0 1282.59  49
   1   1   1 25162.4 1213.85   8
   1   1   2 645.776 74.0337  46
  -1   1  -2 566.543 67.1094  13
   1   1   2 682.012 94.0962  51
   1   1   2 723.079 82.3102  15
  -1   1  -2 635.814 73.9239  11
  -1   1  -2 704.708 125.707  49
  -1   1  -2 503.447 71.6710  53
   1   1   2 652.696 89.5005   1
  -1   1  -2 811.928 149.137   9
   1   1   2 697.648 90.1377   8
  -1   1  -3 23917.1 1121.99  49
   1   1   3 22529.1 1041.68  15
  -1   1  -3 22619.8 1028.42  13
   1   1   3 22501.7 1060.94   1
  -1   1  -3 22684.8 1033.37  11
   1   1   3 22352.4 1027.60  46
   1   1   3 23445.3 1047.66  47
  -1   1  -3 21760.2 1031.22  53
  -1   1  -3 26424.4 1194.92   9
   1   1   3 23982.3 1079.49  51
   1   1   3 24011.3 1071.31   8
   1   1   4 15594.7 739.014  47
  -1   1  -4 15397.6 727.273  13
   1   1   4 14604.5 758.465   1
  -1   1  -4 16712.8 853.932   6
  -1   1  -4 15241.1 729.164  11
   1   1   4 15597.3 779.508  51
  -1   1  -4 15510.0 796.704  49
   1   1   4 15338.4 737.498  15
   1   1   4 14942.9 717.488  46
  -1   1  -4 15279.8 726.024  53
  -1   1  -4 16045.0 849.006   9
  -1   1  -5 20659.6 985.843  11
   1   1   5 20834.2 1030.77   1
   1   1   5 21163.9 973.928  46
   1   1   5 21457.6 1001.24  15
   1   1   5 22105.8 1051.85  51
  -1   1  -5 20593.5 984.370  13
   1   1   5 20829.5 992.510  47
  -1   1  -5 21479.5 1037.91  49
  -1   1  -5 19602.9 1046.80   6
  -1   1  -5 21912.4 984.116  53
  -1   1  -5 22660.0 1094.50   9
  -1   1  -6 7362.15 428.377  11
   1   1   6 7489.91 445.621  15
  -1   1  -6 7314.09 461.556   6
   1   1   6 7672.17 485.679   1
  -1   1  -6 7411.40 417.270  53
  -1   1  -6 7616.16 489.913   9
   1   1   6 7430.88 486.648  51
  -1   1  -7 9688.32 573.556   6
   1   1   7 9455.41 634.462  51
  -1   1  -7 9697.93 593.416   9
  -1   1  -7 10878.0 566.144  11
   1   1   7 9550.15 583.227  15
  -1   1  -7 10242.2 542.379  53
   1   1   7 9799.63 638.743   1
  -1   1  -8 17389.3 951.634   9
  -1   1  -8 16880.8 928.989   6
   1   1   8 18425.2 1040.50  51
  -1   1  -8 19810.4 942.526  11
  -1   1  -8 18518.6 907.832  53
   1   1   8 18658.8 1069.19   1
   1   1   9 2160.40 291.332  51
  -1   1  -9 2176.54 225.002  11
  -1   1  -9 2089.52 228.309   3
  -1   1  -9 2474.22 214.420  53
  -1   1  -9 1726.37 218.296   9
   1   1   9 1717.90 303.404   1
  -1   1 -10 2887.99 248.845  53
  -1   1 -10 2835.44 198.855  36
  -1   1 -10 2528.40 214.868  21
  -1   1 -10 2793.45 196.472  34
  -1   1 -10 2510.20 215.908  29
   1   1  10 2313.96 323.327  51
  -1   1 -10 2959.34 283.454   3
  -1   1 -10 2564.68 269.750   9
   1   1  10 2858.86 391.483   1
   1   1  11 503.940 161.557  51
  -1   1 -11 518.620 129.214   3
  -1   1 -11 558.168 86.6804  36
  -1   1 -11 716.221 95.2318  34
  -1   1 -11 565.741 106.694  21
   1   1  11 650.923 228.800   1
  -1   1 -11 595.724 104.525  29
  -1   1 -12 16774.9 831.198  34
  -1   1 -12 17751.4 841.936  36
  -1   1 -12 19263.4 1005.78   3
   1   1  12 17546.0 1241.49   1
   1   1  12 17016.7 984.898   4
  -1   1 -12 16480.0 877.067  21
  -1   1 -12 17172.8 881.163  29
  -1   1 -13 7252.22 413.552  36
   1   1  13 6990.81 719.448   1
  -1   1 -13 6768.25 524.910   3
  -1   1 -13 7085.03 455.640  21
   1   1  13 6833.22 530.926   4
  -1   1 -13 7091.58 453.106  29
  -1   1 -13 6992.15 404.877  34
  -1   1 -14 1558.96 189.581  21
  -1   1 -14 1525.75 154.729  36
  -1   1 -14 1633.35 156.191  34
   1   1  14 1632.56 239.331   4
  -1   1 -14 1360.44 179.223  29
  -1   1 -15 7442.12 463.215  21
  -1   1 -15 7080.07 407.919  36
  -1   1 -15 6465.81 388.437  34
   1   1  15 7281.15 524.879   4
  -1   1 -15 6144.12 438.231  29
  -1   1 -16 6185.95 413.177  21
  -1   1 -16 5872.84 365.275  36
  -1   1 -16 6122.66 358.197  34
   1   1  16 6789.31 479.469   4
  -1   1 -16 5914.71 405.577  29
  -1   1 -17 2948.99 214.385  36
  -1   1 -17 2901.82 204.302  34
   1   1  17 3027.36 285.023   4
  -1   1 -17 2672.35 235.280  29
  -1   1 -17 2674.99 239.600  21
  -1   1 -18 1834.89 174.681  21
  -1   1 -18 2112.99 161.365  36
   1   1  18 1836.59 203.164   4
  -1   1 -18 1737.23 169.519  29
   1   1  19 762.086 112.913   4
  -1   1 -19 554.154 81.8884  21
  -1   1 -19 533.038 80.4535  29
  -1   1 -20 3324.38 202.280  23
  -1   1 -20 3369.95 207.761  21
   1   2 -19 893.344 89.0757  34
   1   2 -19 886.391 106.756  20
   1   2 -18 1161.36 115.537  34
   1   2 -18 1024.73 130.708  20
   1   2 -17 7503.65 468.958  20
   1   2 -17 7977.84 432.518  34
   1   2 -16 5172.71 366.629  20
   1   2 -16 4857.78 315.170  34
   1   2 -15 2882.00 265.249  20
   1   2 -15 3041.11 230.404  34
   1   2 -14 33.7563 57.3381  20
   1   2 -14 37.1662 49.4782  34
  -1   2  13 12367.0 851.211  48
  -1   2  13 12537.9 891.275  51
   1   2 -13 11677.1 670.424  20
   1   2 -13 11906.8 611.936  34
   1   2 -13 10932.7 596.569  44
   1   2 -13 11484.1 656.309  18
  -1   2  12 13201.4 902.660  51
   1   2 -12 12644.9 642.862  44
   1   2 -12 13272.7 644.194  37
   1   2 -12 10732.8 800.639   6
  -1   2  12 13847.0 881.528  48
   1   2 -12 11745.0 638.514  34
   1   2 -12 12559.3 700.274  18
   1   2 -12 12749.4 713.719  20
  -1   2  11 496.138 150.281  48
   1   2 -11 466.001 85.3654  44
  -1   2  11 399.263 155.461  51
   1   2 -11 448.192 84.6384  37
   1   2 -11 387.168 134.731   6
   1   2 -11 582.157 119.699  20
   1   2 -11 457.419 83.4688  34
   1   2 -11 691.944 125.988  18
   1   2 -10 5217.82 311.009  45
  -1   2  10 5812.00 474.624  48
   1   2 -10 5374.10 330.213  44
   1   2 -10 4549.69 459.220   6
   1   2 -10 5390.80 318.661  37
   1   2 -10 5195.47 320.280  34
   1   2 -10 4917.81 382.606  18
   1   2 -10 5427.39 398.982  20
   1   2  -9 12546.1 738.354  20
  -1   2   9 13815.5 796.819  48
   1   2  -9 12929.1 609.219  45
   1   2  -9 12398.0 629.403  44
   1   2  -9 10464.9 851.277   7
   1   2  -9 11499.4 837.345   6
   1   2  -9 12089.1 609.256  37
   1   2  -9 11641.3 611.627  34
   1   2  -8 6123.83 417.221  53
   1   2  -8 5576.30 570.028   7
  -1   2   8 6545.54 484.529  48
   1   2  -8 6107.78 628.162   6
   1   2  -7 4962.14 333.685  53
   1   2  -7 4191.76 458.795   7
   1   2  -6 15470.2 785.482  53
   1   2  -6 14216.7 932.506   7
   1   2  -5 440.294 98.2830  53
   1   2  -5 637.495 154.629   7
   1   2  -4 9680.08 425.948  53
   1   2  -4 9582.32 500.989   8
   1   2  -4 10250.2 510.465   7
   1   2  -3 10776.3 633.971   8
   1   2  -3 10182.0 611.526   7
   1   2  -2 16423.1 818.220   7
   1   2  -2 17191.9 808.243   6
   1   2  -2 14896.3 780.960  15
   1   2  -2 16745.3 833.575   8
   1   2  -1 8216.10 467.464   8
   1   2  -1 8086.71 456.223   7
   1   2  -1 7690.51 432.308   6
   1   2  -1 7681.87 433.650  15
  -1   2   0 8445.99 443.931  53
   1   2   0 8426.97 469.749  15
   1   2   0 8800.26 472.785   6
  -1   2   0 9411.42 461.963   6
   1   2   0 8694.62 467.597  51
   1   2   0 8727.70 491.242   8
   1   2   0 8682.96 486.310   7
   1   2   1 62832.3 2700.37  51
   1   2   1 63449.9 2697.85  15
   1   2   1 60903.7 2706.45   8
  -1   2  -1 61031.3 2668.57   6
  -1   2  -1 60134.3 2663.41  53
   1   2   1 62152.4 2705.99   7
  -1   2  -1 63627.4 2745.87   9
   1   2   2 4925.88 313.602  51
   1   2   2 4604.08 309.608  47
   1   2   2 4770.80 299.826  15
   1   2   2 4548.44 308.093   8
  -1   2  -2 4992.40 302.020   6
  -1   2  -2 4141.18 273.731  53
  -1   2  -2 4572.16 356.394   9
   1   2   3 6059.63 382.166  51
   1   2   3 6068.97 376.928  47
   1   2   3 6488.52 370.430  15
  -1   2  -3 5999.21 349.657  53
  -1   2  -3 6315.82 472.996   9
   1   2   3 6611.25 389.209   8
   1   2   4 16538.4 865.034  51
   1   2   4 17312.0 829.393  15
   1   2   4 16264.3 846.693  47
  -1   2  -4 16330.2 797.811  11
  -1   2  -4 16210.0 998.805   9
  -1   2  -4 17257.1 821.059  53
   1   2   4 17027.1 859.509   8
  -1   2  -5 65746.5 3237.87  49
   1   2   5 73022.8 3150.13  15
   1   2   5 74134.1 3188.59  47
   1   2   5 73606.6 3225.23  51
  -1   2  -5 71104.6 3128.64  11
  -1   2  -5 72492.3 3387.60   9
  -1   2  -5 73392.6 3147.07  53
   1   2   5 73216.1 3206.79   8
  -1   2  -6 34545.2 1603.38  53
   1   2   6 35762.4 1664.00  47
  -1   2  -6 33267.0 1585.37  11
   1   2   6 36580.9 1716.99  51
   1   2   6 34537.4 1599.36  15
  -1   2  -6 33186.9 1806.09   9
   1   2   6 36368.8 1668.32   8
  -1   2  -7 1767.92 189.371  53
   1   2   7 1938.41 261.043  51
   1   2   7 1901.22 195.753  15
   1   2   7 2092.61 237.906  47
  -1   2  -7 1566.73 176.316  11
  -1   2  -7 1441.43 261.723   9
   1   2   7 2237.48 244.742   8
  -1   2  -8 7719.09 483.225  53
  -1   2  -8 7447.61 474.300  11
   1   2   8 7752.73 619.304  51
   1   2   8 8614.29 579.260   8
  -1   2  -9 9345.86 576.559  53
   1   2   9 9511.97 751.063  51
  -1   2  -9 9381.95 555.716  21
  -1   2  -9 9179.57 484.272  34
   1   2   9 9905.45 715.952   8
  -1   2  -9 8866.10 652.515   9
  -1   2  -9 9420.77 596.327  29
  -1   2 -10 3993.45 326.198  53
   1   2  10 3226.68 431.754  51
  -1   2 -10 3154.96 350.314   9
  -1   2 -10 3177.86 279.388  21
  -1   2 -10 3685.94 244.836  34
   1   2  10 4297.34 467.398   8
  -1   2 -10 3423.66 297.534  29
  -1   2 -11 4619.73 386.007  53
  -1   2 -11 4682.49 347.574  21
   1   2  11 5492.16 576.215  51
  -1   2 -11 5308.64 318.942  34
  -1   2 -11 4627.57 347.914  29
   1   2  11 5745.84 604.311   8
   1   2  12 619.171 212.245  51
   1   2  12 1072.59 300.682   8
  -1   2 -12 977.275 123.413  34
  -1   2 -12 919.447 140.241  21
  -1   2 -12 745.836 150.443  53
  -1   2 -12 807.500 138.494  29
   1   2  13 2568.25 445.354   8
   1   2  13 2067.27 350.472  51
  -1   2 -13 1934.65 213.435  21
  -1   2 -13 2320.41 226.364  29
  -1   2 -13 2222.30 191.635  34
  -1   2 -14 3105.06 277.962  21
  -1   2 -14 3368.22 243.624  34
  -1   2 -14 3043.59 272.789  29
  -1   2 -15 1871.59 172.458  34
  -1   2 -15 1637.52 193.634  29
  -1   2 -15 2151.68 217.436  21
  -1   2 -16 620.042 113.478  29
  -1   2 -16 524.030 111.542  21
  -1   2 -16 614.665 92.7445  34
  -1   2 -16 677.928 95.8900  44
  -1   2 -17 264.101 60.6944  44
  -1   2 -17 289.067 75.9711  21
  -1   2 -17 314.571 68.9321  34
  -1   2 -17 323.803 81.5530  29
  -1   2 -18 3530.63 214.806  34
  -1   2 -18 3210.66 239.271  21
  -1   2 -18 3132.67 231.281  29
  -1   2 -19 1773.19 148.204  21
  -1   2 -19 2242.95 140.190  34
  -1   2 -19 1946.67 149.802  29
   1   3 -19 392.410 59.7052  20
   1   3 -18 1691.93 129.900  34
   1   3 -18 1579.61 149.294  20
   1   3 -17 892.956 94.7166  44
   1   3 -17 649.503 110.075  20
   1   3 -17 856.351 99.4297  34
   1   3 -16 6868.41 383.309  44
   1   3 -16 6581.65 426.169  20
   1   3 -16 6984.47 387.674  34
   1   3 -15 2035.55 172.969  44
   1   3 -15 1924.72 205.951  20
   1   3 -15 1869.55 167.567  37
   1   3 -15 2003.28 171.916  34
   1   3 -14 512.922 90.3683  44
   1   3 -14 618.788 99.5900  37
   1   3 -14 682.859 100.673  34
   1   3 -14 478.412 118.280  20
   1   3 -13 580.831 94.8363  45
   1   3 -13 504.027 91.7374  44
   1   3 -13 422.157 86.1116  37
   1   3 -13 529.262 128.471  20
   1   3 -13 377.639 83.4814  34
   1   3 -12 3162.92 235.029  37
   1   3 -12 2877.18 232.223  44
   1   3 -12 2705.16 283.699  20
   1   3 -12 2876.90 224.331  34
   1   3 -12 3109.23 229.320  45
  -1   3  11 16069.2 1085.64  51
   1   3 -11 13220.0 990.544   6
   1   3 -11 15068.3 750.495  37
   1   3 -11 15173.1 865.779  20
   1   3 -11 14196.2 740.082  34
  -1   3  11 16479.2 1026.57  48
   1   3 -11 15185.0 747.114  45
   1   3 -11 14817.8 760.356  44
   1   3 -10 4267.74 398.029  20
   1   3 -10 3979.25 270.957  45
   1   3 -10 3816.13 285.107  44
  -1   3  10 4526.93 505.718  51
  -1   3  10 4669.04 454.118  48
   1   3 -10 3156.30 479.821   6
   1   3 -10 3793.09 349.440  18
   1   3 -10 4044.07 274.435  37
  -1   3   9 29153.1 1621.18  51
  -1   3   9 31454.3 1514.08  48
   1   3  -9 26992.1 1223.31  45
   1   3  -9 23810.4 1595.63   7
   1   3  -9 25300.4 1720.75   6
   1   3  -9 25655.5 1218.96  37
   1   3  -9 28178.6 1467.26  20
   1   3  -9 25646.5 1253.45  44
   1   3  -9 24468.8 1361.68  18
   1   3  -8 4217.72 432.371  18
   1   3  -8 4509.47 334.725  44
   1   3  -8 4206.99 534.202   7
  -1   3   8 6545.14 507.194  48
   1   3  -8 5391.46 320.793  37
  -1   3   8 6482.32 606.479  51
   1   3  -8 5530.58 558.417  20
   1   3  -8 5253.62 317.805  45
  -1   3   7 7000.69 627.295  51
  -1   3   7 6731.86 520.853  48
   1   3  -7 5223.71 580.111   7
   1   3  -7 5672.29 395.222  44
   1   3  -7 7836.15 646.065  20
   1   3  -7 6762.94 377.080  37
   1   3  -7 6487.32 370.005  45
   1   3  -7 6450.11 534.875  18
   1   3  -6 1947.13 191.072  44
   1   3  -6 1658.52 289.011   7
   1   3  -6 2067.95 173.079  37
   1   3  -6 2219.96 171.513  45
   1   3  -5 24953.7 1360.40   7
   1   3  -4 11990.3 731.897   7
   1   3  -4 10599.9 676.282  15
   1   3  -3 21903.8 1206.44   8
   1   3  -3 23374.5 1191.99  15
   1   3  -3 23435.8 1213.89   7
   1   3  -3 26343.7 1243.55   6
   1   3  -2 11560.9 677.786   7
   1   3  -2 11848.0 669.357   6
   1   3  -2 10959.3 674.607   8
   1   3  -2 11772.3 668.895  15
   1   3  -1 3377.00 299.879   8
  -1   3   1 4149.58 295.226   6
   1   3  -1 3503.13 298.178  15
   1   3  -1 3628.41 297.207   6
   1   3  -1 3579.95 303.772   7
   1   3   0 1276.75 176.974   8
   1   3   0 1317.88 179.765   7
   1   3   0 802.489 145.954   6
   1   3   0 1167.96 165.332  15
   1   3   1 1718.18 195.210   8
   1   3   1 1698.13 190.326   6
   1   3   1 1593.60 185.428  15
   1   3   1 1674.06 194.597   7
  -1   3  -1 1566.00 157.528  53
  -1   3  -1 1566.84 208.103   9
   1   3   2 4984.65 365.409   8
   1   3   2 4644.67 346.862  15
   1   3   2 5063.63 368.271   7
  -1   3  -2 4959.44 416.030   9
  -1   3  -2 5054.06 325.512  53
  -1   3  -3 3691.78 272.944  53
   1   3   3 3509.08 288.105  15
   1   3   3 3540.91 309.162  47
  -1   3  -3 3259.84 367.302   9
   1   3   3 3848.46 315.306   7
   1   3   3 3729.65 307.474   8
  -1   3  -4 4238.59 305.069  53
   1   3   4 3893.18 327.067  51
   1   3   4 4191.83 317.650  15
  -1   3  -4 3277.83 402.927   9
   1   3   4 4372.44 343.030   8
   1   3   4 3791.51 332.018  47
   1   3   5 535.920 128.115  51
   1   3   5 754.839 141.899   8
   1   3   5 785.014 127.496  15
  -1   3  -5 524.716 108.952  53
  -1   3  -5 598.021 214.096   9
   1   3   5 738.494 147.162  47
  -1   3  -6 7581.51 490.584  53
   1   3   6 7371.21 559.328  51
   1   3   6 7670.51 487.443  15
  -1   3  -6 6622.56 669.483   9
   1   3   6 7927.30 561.043  47
   1   3   6 7822.11 532.950   8
  -1   3  -7 364.874 185.647   9
   1   3   7 647.811 176.586  47
   1   3   7 743.004 155.931   8
   1   3   7 510.587 159.433  51
  -1   3  -7 601.066 125.196  53
  -1   3  -8 8839.95 553.619  53
   1   3   8 8751.70 673.773  47
   1   3   8 8039.15 691.156  51
   1   3   8 8359.33 608.203   8
  -1   3  -9 1414.95 202.184  53
   1   3   9 1568.13 314.630  51
  -1   3  -9 1099.22 262.882  21
   1   3   9 1511.58 252.594   8
  -1   3  -9 1080.40 285.053   9
  -1   3  -9 1383.54 137.478  34
  -1   3 -10 2351.34 264.822  53
  -1   3 -10 2583.73 415.616  29
  -1   3 -10 2536.59 199.375  34
  -1   3 -10 2317.83 274.827  21
   1   3  10 2321.74 413.110  51
  -1   3 -10 1638.91 325.725   9
   1   3  10 3022.51 389.459   8
   1   3  11 100.694 117.496   8
  -1   3 -11 270.111 100.336  53
   1   3  11 128.291 158.653  51
  -1   3 -11 127.329 88.4305  21
  -1   3 -11 172.109 65.4743  34
  -1   3 -11 152.756 182.615  29
  -1   3 -12 15599.0 730.861  37
  -1   3 -12 13074.0 764.591  21
  -1   3 -12 14848.8 725.287  34
  -1   3 -12 12810.0 759.742  29
  -1   3 -13 6609.88 371.140  37
  -1   3 -13 5451.93 397.052  21
  -1   3 -13 6610.52 377.247  34
  -1   3 -13 5065.63 387.532  29
  -1   3 -14 2876.27 218.137  44
  -1   3 -14 2497.96 236.610  21
  -1   3 -14 2686.19 209.824  34
  -1   3 -14 2358.34 232.101  29
  -1   3 -15 1179.21 127.036  44
  -1   3 -15 1170.94 124.015  34
  -1   3 -15 967.158 142.751  21
  -1   3 -15 920.822 135.680  29
  -1   3 -16 7473.33 401.192  44
  -1   3 -16 6611.85 427.685  21
  -1   3 -16 7727.61 403.812  34
  -1   3 -16 7103.78 435.128  29
  -1   3 -17 949.736 97.7480  44
  -1   3 -17 855.621 115.841  21
  -1   3 -17 1008.00 101.300  34
  -1   3 -17 856.875 111.436  29
  -1   3 -18 860.906 81.0947  44
  -1   3 -18 815.368 96.0971  21
  -1   3 -18 816.832 80.1682  34
  -1   3 -18 680.085 86.7250  29
   1   4 -17 4548.50 245.555  44
   1   4 -17 4530.52 242.858  37
   1   4 -17 4290.31 269.202  20
   1   4 -16 1312.72 115.064  37
   1   4 -16 1076.27 133.470  20
   1   4 -16 1256.48 115.523  44
   1   4 -15 2173.98 165.617  44
   1   4 -15 1959.37 161.463  37
   1   4 -15 1636.81 180.732  20
   1   4 -14 309.716 74.3387  45
   1   4 -14 309.258 72.8746  44
   1   4 -14 352.838 76.3686  37
   1   4 -14 310.525 95.3418  20
   1   4 -13 6601.71 394.832  44
   1   4 -13 6961.10 395.893  37
   1   4 -13 6009.17 441.184  20
   1   4 -13 6756.73 393.412  45
   1   4 -12 7042.16 426.942  44
   1   4 -12 7715.48 426.145  37
   1   4 -12 6384.36 485.483  20
   1   4 -12 7142.75 420.207  45
   1   4 -11 2373.29 207.728  45
   1   4 -11 2375.37 288.217  20
   1   4 -11 2568.18 209.986  37
   1   4 -11 2814.98 230.280  44
   1   4 -10 12537.2 851.198  20
   1   4 -10 13343.1 680.740  45
   1   4 -10 12852.5 673.557  37
   1   4 -10 13333.9 709.626  44
   1   4  -9 12444.2 631.121  45
   1   4  -9 10701.8 978.465   7
   1   4  -9 11691.5 1297.43   6
   1   4  -9 12162.6 631.690  37
   1   4  -9 11043.1 660.091  44
   1   4  -9 11759.6 880.395  20
  -1   4   9 14811.5 1068.50  47
   1   4  -8 12868.0 659.640  45
   1   4  -8 11937.1 707.104  44
   1   4  -8 12137.4 1056.47   7
   1   4  -8 12804.6 664.533  37
   1   4  -8 14324.5 1031.34  20
  -1   4   8 14139.1 984.499  47
   1   4  -7 2627.58 374.202  18
  -1   4   7 3326.16 380.910  47
   1   4  -7 2632.68 214.304  45
   1   4  -7 2419.49 244.208  44
   1   4  -7 2703.00 449.538   7
   1   4  -7 2915.85 228.272  37
  -1   4   6 22935.7 1200.31  47
   1   4  -6 19451.4 973.488  45
   1   4  -6 16650.9 1274.53   7
   1   4  -6 24738.5 1242.24  18
   1   4  -5 1460.11 151.251  45
   1   4  -5 1367.39 275.322   7
  -1   4   5 1518.19 214.685  47
   1   4  -5 1877.84 252.252  18
   1   4  -4 122.004 97.4125  15
   1   4  -4 175.801 124.506   7
   1   4  -4 57.1222 105.966   6
   1   4  -3 9061.99 663.829  15
   1   4  -3 9851.14 698.583   6
   1   4  -3 8526.78 647.074   7
   1   4  -2 15451.3 914.065  15
   1   4  -2 13628.1 853.848   7
   1   4  -2 13492.3 852.028   6
   1   4  -1 978.721 182.070   7
   1   4  -1 1145.24 190.731   6
   1   4  -1 827.016 177.620  15
   1   4   0 9952.76 658.383   7
   1   4   0 10497.2 678.720  15
   1   4   0 9455.37 633.768   6
  -1   4   0 9942.46 696.739   9
   1   4   1 12602.1 763.355  15
   1   4   1 12598.0 769.167   7
   1   4   1 12161.0 741.964   6
  -1   4  -1 11127.8 795.524   9
   1   4   2 1274.57 202.732   7
   1   4   2 1296.87 193.402  15
   1   4   2 1366.34 204.336   6
  -1   4  -2 1059.21 226.511   9
   1   4   3 1400.85 213.551   6
   1   4   3 1067.67 181.266  15
  -1   4  -3 873.753 230.148   9
   1   4   4 7298.74 555.940   7
   1   4   4 7254.51 519.590  15
   1   4   4 8159.45 568.911   6
  -1   4  -4 6453.53 668.445   9
   1   4   5 14804.4 867.032  15
  -1   4  -5 13022.6 1093.85   9
   1   4   6 4785.30 392.103  15
   1   4   6 4833.90 437.924   7
  -1   4  -6 4255.30 589.381   9
   1   4   7 6240.79 514.520   7
   1   4   7 6303.93 580.631  47
  -1   4  -7 5855.74 453.969  53
  -1   4  -7 4833.03 642.711   9
  -1   4  -8 785.800 160.510  53
   1   4   8 1057.28 209.517   7
   1   4   8 1058.72 248.879  47
  -1   4  -8 439.395 277.454   9
   1   4   9 6772.02 698.632  47
  -1   4  -9 5409.35 657.888   9
  -1   4 -10 1761.35 166.974  44
  -1   4 -10 1475.15 284.001  21
  -1   4 -11 4414.70 379.574  21
  -1   4 -11 4844.43 318.669  37
  -1   4 -11 5113.87 319.403  45
  -1   4 -11 4758.44 312.758  44
  -1   4 -11 4375.40 454.535  29
  -1   4 -12 289.863 74.8674  44
  -1   4 -12 294.374 75.4901  37
  -1   4 -12 296.409 105.593  21
  -1   4 -12 43.4793 113.653  29
  -1   4 -13 1178.54 131.631  44
  -1   4 -13 1166.58 157.018  21
  -1   4 -13 1285.60 135.163  37
  -1   4 -13 1089.01 153.803  29
  -1   4 -14 3180.53 216.336  44
  -1   4 -14 2726.82 239.496  21
  -1   4 -14 3100.28 209.975  37
  -1   4 -14 2947.74 204.086  34
  -1   4 -14 2444.11 228.984  29
  -1   4 -15 5146.19 295.644  44
  -1   4 -15 4750.63 324.710  21
  -1   4 -15 5314.96 289.172  37
  -1   4 -15 4900.57 282.868  34
  -1   4 -15 4413.70 314.195  29
  -1   4 -16 335.775 58.5934  44
  -1   4 -16 285.771 66.6571  21
  -1   4 -16 309.626 53.0002  34
  -1   4 -16 250.354 63.9285  29
  -1   4 -17 439.428 66.5913  21
  -1   4 -17 408.139 53.4881  44
  -1   4 -17 255.130 55.3833  29
   1   5 -15 1487.57 116.767  45
   1   5 -15 1691.10 121.920  44
   1   5 -15 1484.38 137.220  20
   1   5 -14 966.878 100.915  44
   1   5 -14 1165.50 106.301  37
   1   5 -14 959.784 120.091  20
   1   5 -14 1136.53 105.935  45
   1   5 -13 420.634 74.8295  45
   1   5 -13 384.041 88.4216  20
   1   5 -13 432.302 71.4344  44
   1   5 -13 361.625 69.3504  37
   1   5 -12 5292.46 321.002  44
   1   5 -12 4949.64 310.899  37
   1   5 -12 4829.63 366.112  20
   1   5 -12 5547.32 324.043  45
   1   5 -11 3223.56 232.299  45
   1   5 -11 3088.35 235.406  44
   1   5 -11 2936.23 296.202  20
   1   5 -11 3054.78 226.564  37
   1   5 -10 1360.82 142.978  37
   1   5 -10 1352.25 232.426  20
   1   5 -10 1317.88 144.539  45
   1   5 -10 1281.76 152.129  44
   1   5  -9 9419.47 524.029  45
   1   5  -9 9992.24 567.552  44
   1   5  -9 9716.07 531.714  37
   1   5  -9 9163.55 729.171  20
   1   5  -8 1798.05 173.130  45
   1   5  -8 1922.17 188.433  39
   1   5  -7 3357.97 256.529  45
   1   5  -7 3963.17 674.525  20
   1   5  -6 472.169 97.4171  45
   1   5  -5 29203.3 1582.31  18
   1   5  -4 181.472 139.862   7
   1   5  -4-17.4918 141.757  18
   1   5  -3 5426.41 563.637  15
   1   5  -3 5562.30 550.754   7
   1   5  -3 5157.95 596.372   6
   1   5  -2 1138.06 234.717   7
   1   5  -2 1209.81 253.125   6
   1   5  -2 1107.00 248.751  15
   1   5  -1 9633.58 776.148  15
   1   5  -1 10212.9 743.181   6
   1   5  -1 8731.67 698.341   7
  -1   5   0 2386.62 379.370   9
   1   5   0 2520.87 329.653   6
   1   5   0 3473.20 408.319  15
   1   5   0 3167.82 371.151   7
   1   5   1 9385.27 700.340  15
   1   5   1 8637.08 666.095   7
   1   5   1 8447.40 643.041   6
  -1   5  -1 7312.84 712.410   9
   1   5   2 3055.31 366.028   7
   1   5   2 3229.26 372.051  15
   1   5   2 3012.43 349.934   6
  -1   5  -2 3079.32 456.134   9
   1   5   3 1177.97 232.155   7
   1   5   3 814.849 183.747  15
   1   5   3 1043.47 202.489   6
  -1   5  -3 1225.77 303.873   9
   1   5   4 6816.64 563.068   7
   1   5   4 6689.96 540.390   6
  -1   5  -8 527.122 94.2154  37
  -1   5  -9 2315.74 195.736  37
  -1   5  -9 1732.79 410.500  21
  -1   5 -10 2312.59 191.989  45
  -1   5 -10 2156.68 184.319  37
  -1   5 -10 1729.56 273.675  21
  -1   5 -10 1424.84 457.956  29
  -1   5 -11 31.9353 48.1355  37
  -1   5 -11 149.288 93.2285  21
  -1   5 -11 130.251 55.3767  45
  -1   5 -11 172.995 193.154  29
  -1   5 -12 7980.82 398.386  45
  -1   5 -12 5921.43 424.311  21
  -1   5 -12 8033.12 404.443  37
  -1   5 -12 6157.59 426.127  29
  -1   5 -13 551.136 72.3362  45
  -1   5 -13 444.691 70.0553  37
  -1   5 -13 337.335 84.0438  21
  -1   5 -13 290.661 78.4182  29
  -1   5 -14 61.5731 32.6400  37
  -1   5 -14 29.3080 39.0363  21
  -1   5 -14 22.3230 39.6451  29
  -1   5 -15 36.0718 34.4389  21
  -1   5 -15 92.5239 36.8332  29
   1   6 -12 4306.67 234.226  45
   1   6 -12 3677.46 250.706  20
   1   6 -11 699.914 107.270  20
   1   6 -11 768.176 87.6851  45
   1   6 -10 5674.00 313.335  45
   1   6 -10 4933.16 365.636  20
   1   6  -9 4538.57 383.489  20
   1   6  -9 4871.52 298.334  45
   1   6  -9 5303.11 309.067  39
   1   6  -8 3344.99 236.159  45
   1   6  -8 3932.84 259.864  39
   1   6  -7 1861.27 179.178  39
   1   6  -7 1518.86 377.454  20
   1   6  -6 8538.12 494.047  39
   1   6  -6 8163.90 816.988  20
   1   6  -5 4124.16 307.809  39
   1   6  -4 225.125 88.9929  39
   1   6  -3 2491.82 391.833  18
   1   6  -3 2457.90 249.610  39
   1   6  -2 18034.6 1005.30  39
   1   6  -2 20333.8 1120.37  18
   1   6  -1 811.840 166.633  39
  -1   6  -7 1897.37 170.882  45
  -1   6  -8 2087.97 174.760  45
  -1   6  -8 1633.63 339.420  21
  -1   6  -9 2217.34 262.911  21
  -1   6  -9 3162.54 206.715  45
  -1   6  -9 2052.66 391.697  29
  -1   6 -10 2838.98 183.056  45
  -1   6 -10 2072.10 205.837  21
  -1   6 -10 2532.39 169.305  37
  -1   6 -10 1742.08 233.016  29
  -1   6 -11 2624.96 168.622  45
  -1   6 -11 2610.67 163.865  37
  -1   6 -11 2144.19 185.520  21
  -1   6 -11 2183.78 187.905  29
  -1   6 -12 3213.09 180.241  45
  -1   6 -12 2664.48 195.416  21
   1   7  -8 603.466 92.4416  20
   1   7  -7 2194.75 152.419  39
   1   7  -7 2077.84 147.712  42
   1   7  -6 186.829 51.4678  42
   1   7  -6 152.088 110.337  20
   1   7  -6 181.816 60.1700  39
   1   7  -5 1111.92 122.231  39
   1   7  -5 1270.76 129.315  42
   1   7  -5 900.438 260.455  20
   1   7  -4 1653.84 156.971  39
   1   7  -4 1650.97 429.174  20
   1   7  -3 1333.86 157.301  42
   1   7  -3 1375.31 150.842  39
   1   7  -3 889.688 511.920  20
   1   7  -2 2544.74 236.929  42
   1   7  -2 2598.24 224.712  39
   1   7  -1 1574.11 182.740  42
   1   7   0 494.991 337.280  18
   1   7   1 3955.07 449.837  18
   1   7   2 5616.09 495.705  18
   1   7   3 1060.21 179.229  33
   1   7   4 7084.98 450.876  33
  -1   7  -6 2747.79 282.451  21
  -1   7  -7 173.117 74.8187  21
  -1   7  -7 212.414 208.249  29
   2  -7  -4 1120.72 111.234  17
   2  -7  -3 1619.77 142.488  17
  -2  -7   3 1730.02 138.968  16
   2  -7  -2 494.441 84.0760  17
  -2  -7   2 649.510 84.5149  16
  -2  -7   1 1353.78 128.832  16
  -2  -7   0 799.849 101.138  16
  -2  -7  -1 4157.22 231.704  16
  -2  -7  -1 2390.24 201.367  30
  -2  -7  -2 135.848 48.8812  16
  -2  -7  -2 137.030 48.3262  30
  -2  -7  -3 669.525 83.7494  16
  -2  -7  -3 557.251 80.4464  30
  -2  -7  -4 974.480 95.2133  16
  -2  -7  -4 905.052 97.1995  30
   2  -6 -11 1161.97 101.527  23
   2  -6 -10 1802.46 144.212  23
   2  -6  -9 1874.60 156.466  23
   2  -6  -8 4285.90 292.302  23
   2  -6  -8 5367.94 327.498  17
   2  -6  -7 1227.51 139.498  23
   2  -6  -7 1270.58 148.438  17
   2  -6  -6 1430.76 164.790  17
   2  -6  -5 2826.36 240.329  17
   2  -6  -4 5602.88 376.788  17
  -2  -6   3 1114.12 136.073  16
   2  -6  -3 900.973 135.335  17
  -2  -6   2 2596.99 218.721  43
   2  -6  -2 2653.85 238.399  17
  -2  -6   2 2809.06 227.849  16
  -2  -6   1 1350.66 152.952  16
  -2  -6   1 1254.27 147.827  43
  -2  -6   1 1218.35 161.263  30
   2  -6  -1 1228.59 163.710  17
  -2  -6   0 5698.63 361.696  43
   2  -6   0 6433.46 396.627  22
  -2  -6   0 6367.65 382.921  16
  -2  -6   0 5046.71 372.398  30
   2  -6   0 4556.78 359.996  17
  -2  -6  -1 263.124 92.0013  16
   2  -6   1 199.811 77.9058  17
   2  -6   1 376.391 101.440  22
  -2  -6  -1 304.321 112.649  30
  -2  -6  -2 10168.7 573.434  16
  -2  -6  -2 10135.2 581.816  30
   2  -6   2 8818.35 565.299  17
  -2  -6  -3 1403.78 160.062  16
   2  -6   3 1451.41 171.717  22
  -2  -6  -3 1326.52 165.672  30
   2  -6   3 1445.41 174.150  17
  -2  -6  -4 7917.31 460.519  16
  -2  -6  -4 7574.64 465.101  30
   2  -6   4 8258.59 479.014  22
   2  -6   4 7366.94 470.231  17
   2  -6   5 1547.82 171.935  22
  -2  -6  -5 1600.39 158.656  16
  -2  -6  -5 1602.28 167.211  30
   2  -6   5 1140.60 159.124  17
   2  -6   6 1989.36 187.323  22
  -2  -6  -6 1750.63 164.315  16
  -2  -6  -6 1824.20 167.797  30
   2  -6   6 1369.40 172.944  17
   2  -6   7 5259.11 338.004  22
  -2  -6  -7 5749.32 321.997  16
  -2  -6  -7 5408.86 322.421  30
   2  -6   7 4496.64 334.573  17
   2  -6   8 1475.46 148.792  22
   2  -6   8 1202.59 146.617  17
   2  -6   9 284.840 72.6095  17
   2  -6   9 382.563 68.4369  27
   2  -6  10 223.998 51.7496  27
   2  -5 -14 3031.45 180.021  23
  -2  -5  14 2287.62 178.378  22
  -2  -5  13 1547.86 151.943  22
   2  -5 -13 1935.91 151.592  23
   2  -5 -12 1644.00 145.466  23
  -2  -5  12 1214.44 143.403  22
   2  -5 -11 3374.71 245.866  23
   2  -5 -10 1380.55 203.411  17
   2  -5 -10 1153.61 142.207  23
   2  -5  -9 272.483 82.1700  23
   2  -5  -9 225.746 99.8180  17
   2  -5  -8 856.167 125.790  23
   2  -5  -8 938.891 142.782  17
   2  -5  -7 6300.11 422.822  23
   2  -5  -7 7841.82 471.225  17
   2  -5  -6 5242.79 360.445  23
   2  -5  -6 5693.10 393.464  17
   2  -5  -5 2606.71 226.419  23
   2  -5  -5 2347.82 234.008  17
   2  -5  -4 7401.87 457.668  23
   2  -5  -4 7780.89 488.556  17
  -2  -5   3 12734.6 677.125  16
   2  -5  -3 12059.0 669.927  23
   2  -5  -3 12897.2 705.879  17
   2  -5  -2 3765.64 295.624  23
   2  -5  -2 4480.02 324.627  22
  -2  -5   2 4276.81 309.254  16
   2  -5  -2 4430.54 334.010  17
  -2  -5   1 9629.46 588.631  35
  -2  -5   1 10506.5 643.001  30
   2  -5  -1 11509.1 642.973  17
   2  -5   0 1107.99 162.584  17
  -2  -5   0 1486.28 161.862  43
   2  -5   0 1335.44 169.142  22
  -2  -5   0 1101.05 173.815  30
  -2  -5   0 1242.71 152.298  35
  -2  -5  -1 4930.65 323.471  43
   2  -5   1 4850.65 340.460  22
  -2  -5  -1 3886.96 306.963  35
  -2  -5  -1 4226.15 347.864  30
   2  -5   1 4230.54 338.647  17
  -2  -5  -2 4070.63 292.558  43
   2  -5   2 3584.25 312.768  41
   2  -5   2 4104.46 313.760  22
  -2  -5  -2 3613.92 287.979  35
  -2  -5  -2 3844.89 321.543  30
   2  -5   2 3465.25 308.730  17
  -2  -5  -3 11756.1 666.116  35
   2  -5   3 11572.0 697.911  41
  -2  -5  -3 12038.9 648.174  24
   2  -5   3 13117.0 691.426  22
  -2  -5  -3 13094.3 707.107  30
   2  -5   3 11683.8 693.113  17
  -2  -5  -4 3441.21 260.491  24
   2  -5   4 3127.91 297.765  41
  -2  -5  -4 3178.19 268.362  35
   2  -5   4 3485.52 287.297  22
  -2  -5  -4 3415.23 288.587  30
   2  -5   4 2831.57 278.584  17
   2  -5   5 59.5554 75.1704  17
  -2  -5  -5 76.3527 51.5427  24
   2  -5   5 206.131 102.017  41
   2  -5   5 136.616 86.2400  22
  -2  -5  -5 146.834 69.6192  35
  -2  -5  -5 101.527 71.0977  30
   2  -5   6 83.7543 74.2383  17
   2  -5   6 259.796 105.468  41
  -2  -5  -6 188.969 68.3056  24
   2  -5   6 177.646 81.9486  22
  -2  -5  -6 169.717 74.0023  30
   2  -5   7 1409.17 200.328  41
  -2  -5  -7 1650.45 171.584  24
   2  -5   7 1500.77 184.297  22
  -2  -5  -7 1665.37 173.650  30
   2  -5   7 1515.11 195.230  17
  -2  -5  -8 3418.65 260.079  24
   2  -5   8 3468.72 306.184  41
   2  -5   8 3065.49 287.088  17
   2  -5   9 679.138 129.446  17
  -2  -5  -9 642.786 105.401  24
   2  -5   9 735.537 139.801  41
  -2  -5 -10 4811.16 313.681  24
   2  -5  10 4161.72 337.715  17
   2  -5  11 386.674 97.1027  17
  -2  -5 -11 375.901 73.8493  24
   2  -5  11 506.503 98.2057  41
   2  -5  12 470.099 96.1045  17
  -2  -5 -12 523.427 76.1808  24
   2  -5  12 511.323 86.9437  27
  -2  -5 -13 1351.47 112.573  24
   2  -5  13 1339.67 121.802  27
   2  -5  13 1146.18 131.669  17
   2  -4 -16 835.094 85.7423  23
  -2  -4  16 796.106 97.5593  22
  -2  -4  16 817.463 98.6120  28
  -2  -4  15 3163.58 233.838  22
  -2  -4  15 3043.78 228.307  28
  -2  -4  14 812.670 122.562  28
  -2  -4  14 627.852 112.181  22
   2  -4 -13 3881.94 262.015  23
  -2  -4  13 3403.59 278.675  28
  -2  -4  13 2958.94 266.688  22
  -2  -4  12 2639.42 246.346  28
   2  -4 -12 2701.84 225.683  23
  -2  -4  12 2630.83 248.593  22
  -2  -4  11 803.869 135.844  28
   2  -4 -11 806.510 121.887  23
  -2  -4  11 607.213 130.080  22
   2  -4 -10 2332.53 213.063  23
  -2  -4  10 2482.82 242.622  28
   2  -4 -10 2728.90 250.881  17
   2  -4  -9 1874.05 192.747  23
   2  -4  -9 2138.75 220.143  17
  -2  -4   9 1934.40 216.404  28
   2  -4  -8 9736.39 543.465  17
   2  -4  -8 8297.22 500.391  23
  -2  -4   8 8062.94 526.571  28
   2  -4  -7 3878.22 282.479  23
   2  -4  -7 4081.36 306.668  17
   2  -4  -6 1734.29 172.139  23
  -2  -4   6 1364.95 163.387  35
   2  -4  -6 1543.51 181.879  17
  -2  -4   5 1714.55 184.632  35
   2  -4  -5 2198.78 195.191  23
   2  -4  -5 2361.69 216.379  17
   2  -4  -4 21220.1 1293.42  52
   2  -4  -4 23522.1 1102.81  23
  -2  -4   4 22021.3 1103.42  35
   2  -4  -4 24908.5 1144.76  17
   2  -4  -3 3873.81 276.442  23
   2  -4  -3 4499.11 304.476  22
  -2  -4   3 3556.27 275.928  35
   2  -4  -3 3302.53 390.871  52
  -2  -4   3 3715.55 355.226   5
   2  -4  -3 4439.26 313.422  17
   2  -4  -2 664.199 121.076  17
   2  -4  -2 664.947 105.181  23
   2  -4  -2 721.173 117.333  22
  -2  -4   2 588.979 104.094  35
   2  -4  -2 639.093 170.146  52
  -2  -4   2 841.122 161.129   5
  -2  -4   2 668.404 132.403  30
   2  -4  -1 2334.84 200.797  23
  -2  -4   1 2007.45 195.180  35
   2  -4  -1 2802.21 230.553  22
  -2  -4   1 2498.79 278.077   5
  -2  -4   1 2515.96 238.360  30
   2  -4   0 8307.26 508.637  23
   2  -4   0 10192.3 544.277  22
  -2  -4   0 10079.1 637.978   5
  -2  -4   0 9727.34 568.373  30
  -2  -4   0 9843.63 530.826  35
   2  -4   0 9352.55 550.935  17
   2  -4   1 2965.95 235.040  22
  -2  -4  -1 2558.14 219.679  35
  -2  -4  -1 2581.34 278.947   5
  -2  -4  -1 2772.24 249.100  30
   2  -4   1 2411.11 229.017  17
   2  -4   2 5589.31 355.724  22
  -2  -4  -2 5415.36 346.875  35
   2  -4   2 4915.64 365.442  41
  -2  -4  -2 4631.99 409.598   5
  -2  -4  -2 5468.58 377.997  30
   2  -4   2 4938.13 357.658  17
   2  -4   3 8347.03 539.605  41
  -2  -4  -3 9438.54 504.712  43
   2  -4   3 8870.09 513.281  22
  -2  -4  -3 8701.29 502.745  35
  -2  -4  -3 8836.28 603.388   5
  -2  -4  -3 8494.11 526.536  30
   2  -4   3 8469.99 524.034  17
   2  -4   4 13290.5 797.135  41
  -2  -4  -4 14549.2 762.676  35
  -2  -4  -4 14728.3 879.068   5
   2  -4   4 15794.2 781.034  22
  -2  -4  -4 15197.5 786.260  30
   2  -4   4 13908.6 777.457  17
   2  -4   5 2973.81 295.685  41
  -2  -4  -5 3528.68 269.067  35
  -2  -4  -5 3421.24 338.360   5
  -2  -4  -5 3262.71 267.216  30
   2  -4   5 2609.82 265.071  17
   2  -4   6 731.611 138.198  17
   2  -4   6 840.656 164.158  41
  -2  -4  -6 946.184 134.229  35
  -2  -4  -6 651.136 149.731   5
  -2  -4  -6 872.908 132.169  30
   2  -4   7 5140.05 407.228  41
  -2  -4  -7 4760.88 422.827   5
   2  -4   7 4532.46 366.699  17
  -2  -4  -8 3630.03 267.137  24
   2  -4   8 3249.83 314.776  41
   2  -4   8 3046.50 291.721  17
  -2  -4  -9 1794.01 177.091  24
   2  -4   9 1705.33 214.141  41
   2  -4  10 2363.07 246.108  41
  -2  -4 -10 2445.92 210.233  24
   2  -4  10 1788.70 223.801  17
  -2  -4 -11 6040.28 371.482  24
   2  -4  11 5356.83 412.029  17
  -2  -4 -12 1773.38 164.082  24
   2  -4  12 1256.24 175.410  17
  -2  -4 -13 8006.00 433.688  24
   2  -4  13 7543.51 484.175  17
   2  -4  14 145.960 55.0986  27
  -2  -4 -14 86.5356 41.9992  24
   2  -4  14 156.742 71.5117  17
  -2  -4 -15 3104.28 197.365  24
   2  -4  15 3368.15 240.989  17
   2  -4  16 614.757 82.4487  17
  -2  -3  18 8432.62 424.525  28
  -2  -3  18 8738.26 437.013  22
  -2  -3  17 1811.05 165.885  22
  -2  -3  17 2121.77 165.544  28
  -2  -3  16 2568.49 214.672  22
  -2  -3  16 2483.26 205.987  28
  -2  -3  15 1522.49 167.320  28
  -2  -3  15 1369.55 168.298  22
   2  -3 -14 10495.9 555.845  23
  -2  -3  14 9429.95 574.949  22
  -2  -3  14 9914.67 577.320  28
  -2  -3  13 1548.85 194.638  22
   2  -3 -13 1770.46 177.676  23
  -2  -3  13 1316.72 178.369  35
  -2  -3  13 1913.78 203.827  28
  -2  -3  12 3428.81 300.008  22
   2  -3 -12 3765.23 276.720  23
  -2  -3  12 2857.49 275.714  35
  -2  -3  12 3303.08 293.515  28
  -2  -3  11 3991.74 335.513  22
   2  -3 -11 4973.02 325.795  23
  -2  -3  11 3679.64 322.866  35
  -2  -3  11 4853.44 357.198  28
  -2  -3  10 2240.70 312.759  50
   2  -3 -10 2508.11 244.290  17
   2  -3 -10 3179.27 241.853  23
  -2  -3  10 2200.69 234.892  35
  -2  -3  10 2577.78 252.183  28
   2  -3  -9 480.300 104.530  17
  -2  -3   9 539.485 160.055  50
   2  -3  -9 724.086 115.346  23
  -2  -3   9 702.926 121.676  35
  -2  -3   8 909.631 183.049  50
   2  -3  -8 889.917 118.954  23
  -2  -3   8 914.596 134.947  35
   2  -3  -8 596.462 163.414  52
   2  -3  -8 867.079 128.584  17
   2  -3  -8 938.014 182.581  55
   2  -3  -7 4525.90 309.697  23
   2  -3  -7 5144.06 451.968  52
  -2  -3   7 4713.14 326.702  35
  -2  -3   7 4466.65 385.306  10
  -2  -3   7 4598.00 429.716  50
   2  -3  -7 4753.68 440.611  55
   2  -3  -7 5400.25 341.224  17
   2  -3  -6 1284.81 220.299  52
   2  -3  -6 1672.15 156.206  23
  -2  -3   6 1526.90 160.408  35
  -2  -3   6 1414.46 196.591  10
  -2  -3   6 1735.50 240.559  50
   2  -3  -6 1627.38 235.158  55
   2  -3  -6 1806.20 175.476  17
   2  -3  -5 2694.77 317.736  52
   2  -3  -5 2879.03 214.201  23
  -2  -3   5 3203.85 235.245  35
  -2  -3   5 2853.26 278.254  10
   2  -3  -5 3194.78 240.307  17
   2  -3  -4 3355.34 234.623  23
   2  -3  -4 3203.97 348.206  52
  -2  -3   4 3707.82 253.210  35
  -2  -3   4 3141.87 292.739  10
  -2  -3   4 3108.97 286.691   5
   2  -3  -4 3962.96 261.658  17
   2  -3  -3 10166.2 719.856  52
   2  -3  -3 10724.7 582.637  22
  -2  -3   3 11005.3 574.536  35
  -2  -3   3 11470.3 656.885  10
  -2  -3   3 11231.8 650.347   5
   2  -3  -3 11360.9 589.401  17
   2  -3  -2 3471.28 377.745  52
  -2  -3   2 4108.54 266.410  35
  -2  -3   2 4349.08 333.253   5
  -2  -3   2 3495.39 309.550  10
  -2  -3   1 22677.1 1031.49  35
  -2  -3   1 21723.7 1108.12   5
   2  -3  -1 20002.3 1203.37  52
  -2  -3   0 20616.3 971.968   5
   2  -3   0 14094.3 990.036  52
   2  -3   1 6879.88 485.764  33
  -2  -3  -1 7407.23 493.781   5
  -2  -3  -1 8484.18 435.360  35
  -2  -3  -1 7295.99 492.300  54
  -2  -3  -2 11109.2 546.568  35
  -2  -3  -2 9750.53 609.585   5
   2  -3   2 9173.48 618.328  33
  -2  -3  -2 11467.6 578.178  30
   2  -3   2 9730.12 548.107  17
   2  -3   3 30303.9 1479.91  38
  -2  -3  -3 33797.6 1451.81  35
  -2  -3  -3 32661.5 1546.07   5
   2  -3   3 28153.4 1543.39  33
   2  -3   3 29505.6 1457.86  17
  -2  -3  -3 35870.1 1485.81  30
   2  -3   4 4449.68 347.706  38
  -2  -3  -4 5331.81 400.434   5
   2  -3   4 4749.01 403.143  33
  -2  -3  -4 5709.45 333.715  35
  -2  -3  -4 5479.65 343.109  30
   2  -3   4 5115.29 342.051  17
   2  -3   5 1360.28 180.735  38
  -2  -3  -5 1878.19 167.955  35
  -2  -3  -5 1908.42 223.647   5
   2  -3   5 1560.95 174.341  17
   2  -3   6 746.426 125.635  17
   2  -3   6 473.445 120.365  38
  -2  -3  -6 777.719 111.764  35
  -2  -3  -6 647.990 135.322   5
  -2  -3  -7 12409.8 611.221  35
   2  -3   7 9173.11 634.982  38
   2  -3   7 10524.8 624.743  17
  -2  -3  -7 11146.2 695.512   5
   2  -3   8 1319.72 200.608  38
  -2  -3  -8 1937.04 187.052  21
  -2  -3  -8 1340.98 205.646   5
   2  -3   8 1720.87 206.182  17
  -2  -3  -8 1637.40 233.065  55
   2  -3   9 1579.08 279.108  14
   2  -3   9 1313.17 197.202  38
  -2  -3  -9 1778.45 190.492  21
   2  -3   9 1851.78 279.709  46
  -2  -3  -9 1602.65 225.570   5
   2  -3   9 1850.03 218.633  17
  -2  -3  -9 1818.40 188.235  29
  -2  -3  -9 1302.90 224.978  55
   2  -3  10 3951.58 359.053  38
  -2  -3 -10 4856.99 346.126  21
   2  -3  10 4689.88 382.538  17
  -2  -3 -10 5052.10 351.733  29
   2  -3  11 2393.85 264.523  38
  -2  -3 -11 3493.45 276.149  21
  -2  -3 -11 2757.50 235.883  24
   2  -3  11 2742.50 286.645  17
  -2  -3 -11 3124.82 262.078  29
  -2  -3 -12 4090.85 303.529  21
  -2  -3 -12 3580.79 276.995  24
   2  -3  12 3734.50 338.445  17
  -2  -3 -12 4364.28 312.496  29
  -2  -3 -13 1526.76 158.635  24
  -2  -3 -13 1703.83 180.688  21
   2  -3  13 1707.17 214.481  17
  -2  -3 -13 1770.27 185.173  29
  -2  -3 -14 3581.63 253.954  24
  -2  -3 -14 3640.85 270.740  21
   2  -3  14 3900.59 301.209  28
   2  -3  14 4169.79 323.600  17
  -2  -3 -14 3545.03 270.776  29
   2  -3  15 733.085 118.531  28
  -2  -3 -15 720.487 94.2271  24
   2  -3  15 847.175 131.945  17
  -2  -3 -15 853.175 113.976  29
  -2  -3 -16 3862.34 249.053  24
   2  -3  16 4767.40 294.582  28
   2  -3  16 4438.13 302.474  17
  -2  -3 -16 4590.46 276.330  29
   2  -3  17 6622.80 355.597  28
   2  -3  17 6255.93 363.654  17
  -2  -2  18 437.289 81.6929  22
  -2  -2  17 1663.63 169.451  22
  -2  -2  17 1754.32 165.131  35
  -2  -2  16 2266.71 208.645  28
  -2  -2  16 2281.27 215.777  22
  -2  -2  16 2271.45 212.501  35
   2  -2 -15 1054.51 131.162  23
  -2  -2  15 1082.75 149.301  28
  -2  -2  15 990.672 147.827  35
   2  -2 -15 991.158 130.822  26
   2  -2 -14 1974.10 188.241  26
   2  -2 -14 2001.36 190.042  23
  -2  -2  14 1946.54 217.050  35
  -2  -2  14 1660.99 195.277  28
   2  -2 -13 2056.79 199.072  26
  -2  -2  13 2525.70 238.507  28
   2  -2 -13 2231.59 208.237  23
  -2  -2  13 2187.78 232.774  35
  -2  -2  12 17881.5 965.294  35
  -2  -2  12 17172.8 1099.94  50
   2  -2 -12 20832.1 976.100  18
  -2  -2  12 18410.1 960.888  28
   2  -2 -12 18396.2 917.652  26
  -2  -2  11 2313.10 298.287  50
  -2  -2  11 1820.75 202.894  28
  -2  -2  11 1572.16 196.496  35
  -2  -2  11 1525.19 244.229  10
   2  -2 -11 1817.86 174.712  26
   2  -2 -11 2363.45 221.165  18
  -2  -2  10 1800.03 257.822  50
  -2  -2  10 1326.71 173.755  35
  -2  -2  10 1765.17 242.298  10
   2  -2 -10 1669.88 180.990  19
  -2  -2  10 1600.17 180.118  28
  -2  -2   9 2491.54 302.844  50
  -2  -2   9 2369.86 218.920  35
  -2  -2   9 2566.15 286.073  10
   2  -2  -9 2592.34 225.331  19
  -2  -2   8 8159.06 600.906  50
   2  -2  -8 9983.54 525.407  25
  -2  -2   8 8878.56 503.412  35
  -2  -2   8 9488.09 599.764  10
   2  -2  -8 8215.81 500.674  19
  -2  -2   7 874.041 168.672  50
   2  -2  -7 1116.50 191.439  52
  -2  -2   7 1005.97 126.656  35
  -2  -2   7 1241.72 170.016  10
  -2  -2   6 16995.1 958.405  50
   2  -2  -6 18304.1 1011.18  52
  -2  -2   6 18126.2 852.137  35
  -2  -2   6 17112.3 927.846  10
   2  -2  -6 17443.1 976.729  55
   2  -2  -5 31866.1 1641.10  52
  -2  -2   5 32884.1 1562.22  10
  -2  -2   5 34013.5 1604.74  50
   2  -2  -4 27409.0 1458.36  52
  -2  -2   4 29903.8 1412.08  50
  -2  -2   4 28748.9 1377.70  10
  -2  -2   3 487.801 105.936  50
  -2  -2   3 617.056 101.862  54
  -2  -2   3 427.995 96.2835  10
   2  -2  -3 560.687 139.083  52
  -2  -2   2 6964.67 436.821  50
   2  -2  -2 6592.36 493.701  52
  -2  -2   2 6714.79 422.721  10
  -2  -2   2 6275.25 395.572   5
  -2  -2   2 6788.74 413.817  54
   2  -2  -1 1903.78 246.119  52
  -2  -2   1 1877.72 188.530  10
  -2  -2   1 2053.29 184.994   5
  -2  -2   1 1677.79 193.010  49
  -2  -2   1 1863.89 184.456  54
   2  -2   0 6377.00 482.801  52
  -2  -2   0 6551.34 428.597  49
  -2  -2   0 5991.27 391.545  54
  -2  -2   0 5645.13 386.432  10
  -2  -2   0 6557.58 389.363   5
  -2  -2  -1 2671.20 230.997  54
  -2  -2  -1 2688.55 220.395   5
  -2  -2  -1 2491.70 249.548  49
   2  -2   1 2560.35 289.000  52
  -2  -2  -2 6322.50 405.831  54
   2  -2   2 5678.46 468.625  52
  -2  -2  -2 6101.45 433.949  49
  -2  -2  -2 6175.04 386.750   5
  -2  -2  -3 15205.2 851.858  49
   2  -2   3 15845.5 811.619  46
  -2  -2  -3 15530.6 807.176   5
  -2  -2  -3 16113.9 833.823  54
   2  -2   4 835.531 129.242  46
  -2  -2  -4 907.579 150.837  49
  -2  -2  -4 605.315 115.437   5
  -2  -2  -4 864.763 136.707  54
  -2  -2  -5 4131.08 347.096  49
   2  -2   5 4430.79 340.340  46
  -2  -2  -5 4029.85 324.407   5
  -2  -2  -5 3812.04 336.388  55
   2  -2   6 1108.20 241.522  12
   2  -2   6 1211.66 181.656  46
   2  -2   6 829.493 157.960  38
  -2  -2  -6 851.606 109.052  35
  -2  -2  -6 1142.79 164.043   5
  -2  -2  -6 858.783 100.750  32
  -2  -2  -6 994.032 161.803  49
  -2  -2  -6 1091.51 173.531  55
   2  -2   7 11944.0 746.880  46
  -2  -2  -7 10940.7 693.302  49
   2  -2   7 10774.8 680.612  38
   2  -2   7 11932.0 875.343  12
  -2  -2  -7 11606.5 595.842  35
  -2  -2  -7 11443.5 692.390   5
  -2  -2  -7 12055.2 586.790  32
  -2  -2  -7 10968.6 710.195  55
   2  -2   8 1017.65 197.926  46
   2  -2   8 639.300 156.185  38
  -2  -2  -8 820.933 109.576  32
  -2  -2  -8 909.335 157.380   5
   2  -2   8 1243.33 268.194  12
  -2  -2  -8 805.328 158.097  55
   2  -2   9 11178.8 788.435  46
   2  -2   9 9134.04 792.375  14
   2  -2   9 11732.5 685.134  38
   2  -2   9 11575.5 862.477  12
  -2  -2  -9 11036.1 601.758  21
  -2  -2  -9 10206.5 678.686   5
   2  -2   9 9732.17 625.378  28
  -2  -2  -9 11634.5 582.304  32
  -2  -2  -9 10862.5 718.787  55
   2  -2  10 1331.77 195.134  28
   2  -2  10 1486.86 270.675  46
   2  -2  10 1198.07 267.130  14
   2  -2  10 1939.40 226.576  38
   2  -2  10 955.286 243.571  12
  -2  -2 -10 1463.75 165.030  21
  -2  -2 -10 1358.69 145.957  32
  -2  -2 -10 1087.74 181.694   5
  -2  -2 -10 1346.49 160.111  29
  -2  -2 -10 1075.85 202.074  55
   2  -2  11 17241.0 961.083  38
  -2  -2 -11 18012.8 916.927  21
  -2  -2 -11 16992.8 999.807   5
  -2  -2 -11 18692.4 892.015  32
   2  -2  11 18287.1 1166.94  46
   2  -2  11 16950.3 969.816  28
  -2  -2 -11 18639.5 920.615  29
  -2  -2 -12 4183.09 315.703  21
  -2  -2 -12 4436.59 300.723  32
   2  -2  12 4065.54 358.397  28
  -2  -2 -12 4046.62 310.927  29
  -2  -2 -13 8139.72 485.863  21
  -2  -2 -13 7913.67 459.470  32
   2  -2  13 7291.80 522.475  28
  -2  -2 -13 7982.21 479.779  29
  -2  -2 -14 370.142 81.2174  24
  -2  -2 -14 576.572 110.162  21
  -2  -2 -14 667.416 113.737  29
  -2  -2 -14 699.888 106.095  32
   2  -2  14 461.383 125.205  28
   2  -2  15 5009.80 370.232  28
  -2  -2 -15 5166.48 337.869  21
  -2  -2 -15 4970.17 315.077  24
  -2  -2 -15 5111.99 339.079  29
  -2  -2 -16 326.213 67.4659  24
   2  -2  16 258.218 86.9322  28
  -2  -2 -16 294.858 74.4353  21
  -2  -2 -16 310.314 73.4595  29
  -2  -2 -17 5261.25 328.572  21
   2  -2  17 6050.50 359.899  28
   2  -2  17 5833.38 368.685  17
  -2  -2 -17 5767.78 335.268  29
   2  -2  18 1491.41 132.742  28
  -2  -2 -18 1294.32 118.565  21
   2  -2  18 1463.73 139.176  17
  -2  -2 -18 1260.66 117.413  29
  -2  -1  19 477.204 76.2898  35
  -2  -1  18 9535.09 496.146  22
  -2  -1  18 8494.39 482.126  35
   2  -1 -17 2188.58 187.893  26
  -2  -1  17 2144.13 201.371  35
   2  -1 -16 222.725 69.0588  26
   2  -1 -16 226.723 76.2135  18
   2  -1 -15 3992.10 294.737  26
   2  -1 -15 4353.52 326.747  18
   2  -1 -14 16193.7 830.695  26
   2  -1 -14 16413.5 863.436  18
  -2  -1  13 5598.55 526.779   1
   2  -1 -13 4578.99 333.643  26
   2  -1 -13 5294.78 368.890  18
   2  -1 -12 1438.46 162.364  26
   2  -1 -12 1246.60 168.425  25
  -2  -1  12 1480.90 261.324   1
  -2  -1  12 1493.96 245.447  10
   2  -1 -12 1491.51 175.798  18
   2  -1 -12 1256.83 214.720   3
  -2  -1  11 6938.56 571.778   1
   2  -1 -11 6986.86 413.221  26
   2  -1 -11 6064.17 412.116  25
   2  -1 -11 7058.19 530.557   3
  -2  -1  11 6200.45 511.318  50
  -2  -1  11 5682.05 495.955  10
   2  -1 -11 6113.43 411.926  18
  -2  -1  10 20653.0 1184.99  50
   2  -1 -10 22839.0 1090.68  25
   2  -1 -10 23263.7 1073.22  26
   2  -1 -10 21475.3 1194.37   3
  -2  -1  10 19974.4 1173.30  10
   2  -1 -10 20210.3 1070.74  19
   2  -1 -10 22777.0 1077.51  18
  -2  -1  10 24186.0 1275.91   1
   2  -1  -9 408.539 91.1970  25
  -2  -1   9 377.921 132.067   1
  -2  -1   9 270.725 106.609  50
  -2  -1   9 196.070 95.7445  10
   2  -1  -9 280.105 81.7841  19
   2  -1  -9 202.705 98.9365   3
   2  -1  -9 277.397 74.3257  18
  -2  -1   8 1071.14 176.855  50
   2  -1  -8 1534.28 202.730   3
  -2  -1   8 1130.56 171.467  10
   2  -1  -8 1137.65 210.055   2
  -2  -1   7 3215.87 297.619  50
   2  -1  -7 3413.79 298.435   3
   2  -1  -7 3113.00 318.049   2
  -2  -1   7 3052.59 276.231  10
  -2  -1   7 3087.20 272.691  54
   2  -1  -6 16102.9 933.806  52
   2  -1  -6 18005.8 902.066   3
   2  -1  -6 17929.2 953.081   2
  -2  -1   6 17517.9 891.642  10
  -2  -1   6 16308.5 873.414  54
  -2  -1   6 17134.8 910.796  50
  -2  -1   5 25099.9 1220.18  54
   2  -1  -5 24889.4 1301.27  52
   2  -1  -5 26919.1 1284.88   2
  -2  -1   5 24313.4 1219.69  10
  -2  -1   5 27000.8 1260.91  50
   2  -1  -5 26015.2 1232.09   3
   2  -1  -4 11359.8 698.620  52
   2  -1  -4 11379.1 658.815   2
  -2  -1   4 11698.2 631.471  54
   2  -1  -4 12203.8 635.544   3
  -2  -1   4 11946.2 635.704  10
  -2  -1   4 12411.3 656.624  50
  -2  -1   3 3340.65 240.233  13
  -2  -1   3 3370.31 257.703  50
  -2  -1   3 3241.59 246.905  10
  -2  -1   3 2942.22 239.529  54
   2  -1  -3 3184.54 293.466  52
   2  -1  -3 3638.26 270.652   2
   2  -1  -2 5302.82 352.159   2
  -2  -1   2 5595.75 348.525  50
  -2  -1   2 5040.09 336.192  49
  -2  -1   2 5627.25 335.725  13
   2  -1  -2 5117.82 388.816  52
  -2  -1   2 5899.03 352.556  54
  -2  -1   2 5432.57 340.270  10
  -2  -1   1 5601.27 345.157  50
   2  -1  -1 5717.25 354.951   2
  -2  -1   1 5786.94 363.952  49
  -2  -1   1 5859.76 356.281  54
  -2  -1   1 5691.98 340.507  13
  -2  -1   1 5498.79 323.241  11
  -2  -1   1 5437.46 341.684  10
   2  -1  -1 5529.18 402.777  52
   2  -1   0 3278.33 296.472  52
  -2  -1   0 3471.09 272.822  49
  -2  -1   0 3668.36 251.719  50
  -2  -1   0 4218.68 277.822  54
  -2  -1   0 4040.31 259.157  13
  -2  -1   0 3720.44 241.292  11
  -2  -1   0 3375.39 235.392   5
  -2  -1   0 3712.28 258.190  10
   2  -1   0 3695.15 260.065   2
   2  -1   0 3684.58 252.902  46
   2  -1   1 644.033 99.9091  46
  -2  -1  -1 635.532 109.637  49
   2  -1   1 677.434 133.464  52
  -2  -1  -1 849.296 108.340  13
  -2  -1  -1 694.854 98.1327  50
  -2  -1  -1 742.642 95.6697  11
  -2  -1  -1 671.260 104.304  54
  -2  -1  -1 731.165 96.5755   5
   2  -1   1 778.517 106.912   2
  -2  -1  -2 2379.70 220.162  49
   2  -1   2 2477.56 203.958  46
  -2  -1  -2 2538.86 197.142  13
  -2  -1  -2 2446.33 185.933  11
  -2  -1  -2 2300.25 187.650   5
   2  -1   2 2242.68 236.273  52
   2  -1   2 2238.21 194.793   2
  -2  -1  -2 2374.94 204.939  54
  -2  -1  -3 56015.6 2527.96   5
  -2  -1  -3 55150.6 2564.04  49
   2  -1   3 55732.0 2531.61  46
  -2  -1  -3 60823.9 2527.94  13
  -2  -1  -3 63808.2 2555.40  54
  -2  -1  -3 58374.0 2506.37  11
   2  -1   3 49679.9 2583.84  52
  -2  -1  -4 17065.3 908.975  49
   2  -1   4 16926.2 886.041  46
  -2  -1  -4 18117.8 875.780  13
  -2  -1  -4 18878.6 900.665  54
  -2  -1  -4 17487.4 857.322  11
  -2  -1  -5 7890.24 499.299  49
   2  -1   5 7860.00 491.755  46
  -2  -1  -5 7892.70 468.356  13
  -2  -1  -5 7950.79 456.690  11
  -2  -1  -5 8250.24 487.963  54
  -2  -1  -6 3908.75 318.656  49
  -2  -1  -6 3992.68 300.400  13
  -2  -1  -6 4122.57 293.750  11
   2  -1   6 3836.34 327.432  46
  -2  -1  -7 41715.3 2068.58  49
   2  -1   7 46986.1 2157.48  46
  -2  -1  -7 48351.4 2075.18  13
   2  -1   7 44661.1 2095.84  38
  -2  -1  -7 44379.8 1969.22  32
   2  -1   7 45214.1 2192.61   1
   2  -1   8 1512.98 177.516  28
   2  -1   8 1458.27 230.985  46
  -2  -1  -8 1947.23 212.054  13
   2  -1   8 1336.59 201.930  38
   2  -1   8 1433.22 272.157  12
  -2  -1  -8 1610.26 142.149  36
  -2  -1  -8 1503.00 143.281  32
   2  -1   8 1668.03 256.507   1
   2  -1   8 1405.52 170.400   4
   2  -1   9 390.494 118.475  28
   2  -1   9 526.312 161.874  46
   2  -1   9 596.651 128.407   4
   2  -1   9 599.828 141.960  38
   2  -1   9 770.695 232.605  12
  -2  -1  -9 611.269 92.5546  36
   2  -1   9 753.663 191.609   1
  -2  -1  -9 705.049 102.448  32
   2  -1  10 8439.87 711.198  46
   2  -1  10 8175.44 567.386  38
   2  -1  10 9079.94 777.022  12
  -2  -1 -10 9613.67 527.691  21
  -2  -1 -10 9141.73 491.802  36
   2  -1  10 8102.48 719.054   1
  -2  -1 -10 9712.63 505.884  32
   2  -1  10 8188.13 576.101  28
   2  -1  10 8369.06 565.451   4
  -2  -1 -10 10042.2 532.596  29
  -2  -1 -10 7966.88 601.873  55
   2  -1  11 14380.5 1012.88  46
   2  -1  11 15335.6 1072.46  12
  -2  -1 -11 15239.5 758.420  21
  -2  -1 -11 14591.1 722.794  36
   2  -1  11 13477.8 1017.33   1
   2  -1  11 12409.6 818.147  28
  -2  -1 -11 14807.1 734.558  32
  -2  -1 -11 14561.7 877.480   3
   2  -1  11 12974.3 807.243   4
  -2  -1 -11 15160.3 760.045  29
  -2  -1 -11 12353.3 850.188  55
   2  -1  12 5057.64 534.371  46
  -2  -1 -12 5028.63 345.974  21
  -2  -1 -12 5092.09 321.087  36
  -2  -1 -12 4565.25 317.659  32
   2  -1  12 4485.05 407.300  28
   2  -1  12 4333.53 533.355   1
   2  -1  12 4162.83 387.252   4
  -2  -1 -12 4716.42 337.982  29
   2  -1  13 413.278 134.383  28
  -2  -1 -13 458.033 89.7607  36
  -2  -1 -13 395.389 95.4515  21
   2  -1  13 386.480 129.359   4
  -2  -1 -13 496.931 93.4121  32
  -2  -1 -13 390.915 92.2224  29
  -2  -1 -14 3745.53 291.587  21
  -2  -1 -14 3997.36 275.516  36
  -2  -1 -14 3821.26 279.777  32
   2  -1  14 3986.91 357.582  28
   2  -1  14 4006.36 358.508   4
  -2  -1 -14 3668.64 290.252  29
   2  -1  15-13.0113 89.5189  28
   2  -1  15 94.2349 86.4401   4
  -2  -1 -15 25.7649 50.9144  21
  -2  -1 -15 14.6701 46.2389  32
  -2  -1 -15 104.193 52.2285  36
  -2  -1 -15 35.0287 49.6085  29
   2  -1  16 5224.05 370.605  28
  -2  -1 -16 4860.48 326.735  21
  -2  -1 -16 5119.43 307.071  36
   2  -1  16 4557.42 362.153   4
  -2  -1 -16 4557.20 320.738  29
   2  -1  17 3974.60 297.982  28
  -2  -1 -17 3764.15 267.547  21
  -2  -1 -17 4464.46 260.436  36
   2  -1  17 4067.37 306.679   4
  -2  -1 -17 3905.42 272.354  29
   2  -1  18 578.887 95.8857   4
  -2  -1 -18 517.392 68.8284  36
  -2  -1 -18 534.664 80.6945  21
   2  -1  18 506.005 93.8736  28
  -2  -1 -18 584.545 83.7580  29
   2  -1  19 2367.70 164.521  28
  -2  -1 -19 2190.85 152.518  21
   2  -1  19 2700.82 181.686  17
  -2  -1 -19 1991.00 150.881  29
   2  -1  19 2250.63 165.405   4
  -2   0  19 795.113 100.622  35
   2   0 -18 49.7592 47.3402  18
   2   0 -17 2821.91 217.662  26
   2   0 -17 3045.88 248.072  18
   2   0 -16 1466.66 151.929  26
   2   0 -16 1211.68 162.953  18
   2   0 -15 971.641 130.061  26
   2   0 -15 1024.82 124.522  34
   2   0 -15 974.098 146.815  18
   2   0 -14 103.062 65.5260  26
   2   0 -14 82.9838 56.8274  34
   2   0 -14 97.6260 65.7699  18
   2   0 -13 135.654 73.1586  25
  -2   0  13 99.4309 102.023   1
   2   0 -13 69.5134 59.1079  34
   2   0 -13 187.195 71.6078  26
   2   0 -13 245.015 83.4411  18
   2   0 -12 9730.60 568.861  26
   2   0 -12 10419.7 601.630  25
  -2   0  12 10652.5 778.062   1
   2   0 -12 10848.5 713.717   3
   2   0 -12 9597.64 545.210  34
  -2   0  12 10788.4 727.109  10
   2   0 -12 9927.90 585.861  18
  -2   0  11 5890.09 503.328  54
   2   0 -11 7184.60 435.052  26
   2   0 -11 6463.66 439.658  25
   2   0 -11 7308.36 551.339   3
  -2   0  11 7321.16 552.137  10
   2   0 -11 6764.79 431.904  18
   2   0 -11 7587.68 471.967  31
   2   0 -11 5978.99 390.050  34
  -2   0  11 6788.23 576.127   1
  -2   0  10 13544.5 828.254  54
   2   0 -10 15454.5 886.671   3
   2   0 -10 12727.7 693.989  34
  -2   0  10 14147.1 847.684  10
   2   0 -10 15056.7 771.525  25
   2   0 -10 12251.5 718.050  19
   2   0 -10 13632.5 730.853  18
   2   0 -10 15820.2 796.086  31
  -2   0  10 15625.0 918.407   1
  -2   0   9 2087.50 239.917  54
   2   0  -9 1983.57 211.913  25
   2   0  -9 2044.53 258.227   3
   2   0  -9 1657.66 263.133   2
   2   0  -9 1686.53 161.036  34
  -2   0   9 2358.23 256.259  10
   2   0  -9 1789.67 180.918  19
   2   0  -9 2040.22 192.378  18
   2   0  -9 1828.60 219.289  31
  -2   0   8 10874.3 651.201  54
  -2   0   8 12220.1 661.460  50
   2   0  -8 11372.7 688.390   3
   2   0  -8 10820.0 721.124   2
   2   0  -8 9482.34 539.312  34
  -2   0   8 11468.8 658.832  10
  -2   0   7 266.929 89.6343  50
  -2   0   7 249.149 84.1992  10
   2   0  -7 266.849 115.185   2
   2   0  -7 245.359 101.420   3
  -2   0   7 213.989 79.3712  54
  -2   0   6 13056.9 703.310  54
  -2   0   6 13265.7 708.226  50
   2   0  -6 12735.0 747.816   2
   2   0  -6 12693.4 716.750   3
  -2   0   6 12686.1 689.768  10
  -2   0   5 2120.06 204.294  54
   2   0  -5 2328.50 235.692   2
  -2   0   5 2399.90 202.473  10
   2   0  -5 2492.66 219.956   3
  -2   0   5 2185.86 207.307  50
  -2   0   4 822.847 117.985  54
  -2   0   4 848.229 120.868  50
   2   0  -4 865.666 132.126   2
   2   0  -4 541.577 123.696  52
   2   0  -4 734.669 112.501   3
  -2   0   4 879.285 111.792  10
  -2   0   3 1333.91 141.128  54
   2   0  -3 1053.89 151.642  52
   2   0  -3 1511.36 164.563   2
  -2   0   3 1258.57 134.000  13
  -2   0   3 1242.94 128.453  10
  -2   0   3 1192.86 138.405  50
   2   0  -2 25439.6 1157.41   2
  -2   0   2 23396.4 1125.77  13
  -2   0   2 23172.5 1132.68  49
  -2   0   2 23940.0 1115.65  10
  -2   0   2 25035.1 1140.53  50
  -2   0   2 24695.2 1138.87  54
   2   0  -2 24863.3 1185.45  52
   2   0  -1 39050.7 1651.07   2
   2   0  -1 37551.5 1711.78  52
  -2   0   1 35369.5 1625.02  13
  -2   0   1 35751.6 1657.70  49
  -2   0   1 35432.5 1613.60  10
  -2   0   1 33890.9 1614.09  11
  -2   0   1 37732.2 1635.20  54
   2   0   0 8149.33 445.520   2
  -2   0   0 7357.19 429.608  13
   2   0   0 6881.72 463.332  51
  -2   0   0 7158.85 418.239  11
  -2   0   0 7527.66 411.936  10
  -2   0   0 7980.84 434.282  54
  -2   0  -1 18.1854 65.5050  49
   2   0   1-14.0274 41.5579  46
   2   0   1-27.0288 92.9648  15
  -2   0  -1-6.41943 41.2117  54
  -2   0  -1 39.1705 44.1784  13
  -2   0  -1-12.2561 41.4690  11
   2   0   1 28.2745 46.2120   2
   2   0   1-8.88520 63.0617  51
  -2   0  -2 1011.76 143.615  49
  -2   0  -2 808.882 107.722  13
   2   0   2 626.502 102.254  46
   2   0   2 839.242 126.736  51
  -2   0  -2 1021.43 115.922  54
   2   0   2 951.256 183.018  15
  -2   0  -2 877.400 99.1659  53
  -2   0  -2 745.757 117.037   9
   2   0   2 804.641 113.375   2
  -2   0  -2 836.753 107.707  11
   2   0   3 9000.18 626.528  15
  -2   0  -3 8596.67 511.603  49
   2   0   3 8241.95 506.272  51
  -2   0  -3 8472.68 470.050  13
  -2   0  -3 8655.37 468.450  11
   2   0   3 8636.18 488.074  46
  -2   0  -3 7706.07 494.787   9
  -2   0  -3 8571.79 467.054  54
   2   0   4 4048.70 325.251  51
   2   0   4 4824.81 448.580  15
  -2   0  -4 4390.95 327.107  49
  -2   0  -4 4267.67 291.678  13
  -2   0  -4 4540.71 295.762  11
   2   0   4 4039.14 299.846  46
  -2   0  -4 4091.63 326.566   9
  -2   0  -4 4387.50 289.862  54
   2   0   5 4460.55 449.611  15
  -2   0  -5 3793.34 308.026  49
   2   0   5 3818.43 324.529  51
   2   0   5 3934.63 300.452  46
  -2   0  -5 3988.92 288.068  13
  -2   0  -5 4121.11 287.060  11
  -2   0  -5 3860.59 280.501  54
  -2   0  -5 4116.87 334.514   9
  -2   0  -6 380.706 101.096  49
   2   0   6 369.539 93.8853  46
   2   0   6 312.646 166.042  15
  -2   0  -6 357.248 86.5223  13
  -2   0  -6 336.912 83.8764  11
   2   0   6 307.097 105.290  51
   2   0   6 376.715 121.482   1
  -2   0  -6 275.236 95.4777   9
  -2   0  -7 16079.3 888.399  49
   2   0   7 17058.6 940.110  46
  -2   0  -7 17330.3 896.335  13
  -2   0  -7 18323.1 897.863  11
   2   0   7 16861.5 993.809   1
  -2   0  -7 17331.7 956.546   9
   2   0   8 67.3883 75.1494  46
  -2   0  -8 47.3500 58.6312  13
   2   0   8 76.1329 92.8285  38
  -2   0  -8 130.962 57.2855  36
  -2   0  -8 80.2205 61.8408  11
   2   0   8 170.285 126.182   1
  -2   0  -8 114.482 52.1162  32
  -2   0  -8 94.5331 80.3549   9
   2   0   9 18495.3 1081.15  46
   2   0   9 16371.2 947.314  38
  -2   0  -9 18509.4 963.754  11
   2   0   9 20466.0 1178.72   1
  -2   0  -9 18199.4 860.353  36
   2   0   9 17535.4 940.006  28
  -2   0  -9 17617.0 855.452  32
   2   0   9 18455.2 949.120   4
  -2   0  -9 16592.5 1008.72   9
   2   0  10 14.3683 90.5299  28
   2   0  10 25.3293 103.802  46
   2   0  10-60.2058 134.106   1
   2   0  10-13.5983 90.4866  38
  -2   0 -10 78.9260 56.3186  21
  -2   0 -10 41.6658 52.9094  36
  -2   0 -10 56.5972 63.0475  11
   2   0  10-27.7472 93.8953   4
  -2   0 -10 34.7545 42.0977  32
  -2   0 -10 37.1609 68.8841   9
  -2   0 -10 61.3519 55.2351  29
   2   0  11 57769.9 2845.64  28
   2   0  11 62402.5 3163.68   1
   2   0  11 58577.8 3099.89  12
  -2   0 -11 61115.2 2836.14  11
  -2   0 -11 64799.9 2742.11  21
  -2   0 -11 64178.4 2703.72  36
  -2   0 -11 59425.3 2692.95  32
   2   0  11 58622.0 2832.14   4
  -2   0 -11 57782.7 2904.11   9
  -2   0 -11 65299.3 2744.67  29
   2   0  12 179.614 127.585  28
   2   0  12 170.006 124.371   4
   2   0  12 69.3040 128.543  12
  -2   0 -12 165.635 75.3558  21
  -2   0 -12 132.064 64.5953  36
  -2   0 -12 137.740 63.6350  32
   2   0  12 111.457 159.092   1
  -2   0 -12 112.556 89.9157   3
  -2   0 -12 83.4294 81.6555   9
  -2   0 -12 99.1497 66.1730  29
   2   0  13 412.129 152.017  28
   2   0  13 294.409 133.898   4
  -2   0 -13 249.603 81.3447  21
  -2   0 -13 173.613 68.0955  36
  -2   0 -13 154.201 62.3306  32
  -2   0 -13 212.364 81.4264  29
   2   0  14 332.128 131.902   4
   2   0  14 315.487 133.474  28
  -2   0 -14 312.696 86.1795  21
  -2   0 -14 278.822 78.6282  36
  -2   0 -14 248.432 71.2055  32
  -2   0 -14 278.632 88.5895  29
   2   0  15 10498.3 647.231  28
  -2   0 -15 9540.99 560.723  21
  -2   0 -15 10342.4 544.322  36
   2   0  15 9986.38 648.179   4
  -2   0 -15 9474.65 564.293  29
   2   0  16 361.149 116.884   4
  -2   0 -16 334.591 74.7680  36
  -2   0 -16 265.876 78.1268  21
   2   0  16 472.979 119.536  28
  -2   0 -16 371.971 89.7631  29
   2   0  17 6379.10 404.726  28
  -2   0 -17 5779.89 367.963  21
  -2   0 -17 6693.27 360.411  36
   2   0  17 6376.65 421.910   4
  -2   0 -17 5919.64 372.667  29
   2   0  18 302.846 82.2927   4
  -2   0 -18 388.426 63.1088  36
  -2   0 -18 314.963 67.1847  21
  -2   0 -18 275.377 61.6048  29
   2   0  19 297.036 66.7475   4
  -2   0 -19 281.957 48.0373  36
  -2   0 -19 222.819 47.7809  21
  -2   0 -19 243.141 50.3870  29
   2   1 -19 564.794 80.7922  18
   2   1 -18 9185.55 497.840  18
   2   1 -17 2162.77 172.927  34
   2   1 -17 2157.17 202.645  18
   2   1 -16 435.738 83.7389  34
   2   1 -16 269.881 87.1416  18
   2   1 -15 3958.41 282.074  34
   2   1 -15 4096.09 321.027  18
   2   1 -14 13164.6 724.493  26
   2   1 -14 15053.5 738.807  34
   2   1 -14 14678.1 784.091  18
   2   1 -13 4004.31 305.151  26
   2   1 -13 4536.17 312.859  34
   2   1 -13 4861.47 353.917  18
  -2   1  12 1611.75 246.459  54
   2   1 -12 1676.76 180.569  26
  -2   1  12 1474.72 269.169   1
   2   1 -12 1650.31 244.612   3
  -2   1  12 1728.07 249.648  48
   2   1 -12 1521.63 166.384  34
   2   1 -12 1491.17 187.590  18
   2   1 -12 1604.71 198.617  31
   2   1 -11 5680.87 496.918   3
   2   1 -11 6126.65 366.732  37
   2   1 -11 5902.20 379.275  34
  -2   1  11 6637.97 506.243  48
  -2   1  11 5900.68 507.651  54
  -2   1  11 6931.34 581.890   1
   2   1 -11 6279.59 429.950  25
   2   1 -11 5706.81 406.861  18
   2   1 -11 5859.32 428.018  31
  -2   1  10 20816.6 1135.50  48
   2   1 -10 20177.5 981.921  37
   2   1 -10 19750.2 1165.79   3
   2   1 -10 21283.8 1075.55  25
  -2   1  10 20338.0 1159.88  54
   2   1 -10 19696.7 995.771  34
   2   1 -10 20711.2 978.563  45
   2   1 -10 20598.9 1043.12  18
   2   1 -10 21768.9 1090.86  31
  -2   1  10 23856.2 1269.75   1
  -2   1   9 335.413 116.034  54
   2   1  -9 330.616 72.9567  45
   2   1  -9 289.764 105.155  25
   2   1  -9 243.553 65.7404  37
  -2   1   9 369.304 132.120   1
   2   1  -9 329.229 81.0223  34
   2   1  -9 221.603 110.127   3
   2   1  -9 327.150 112.703  31
   2   1  -9 309.352 92.7098  18
  -2   1   8 1196.08 191.317  54
   2   1  -8 1368.34 132.762  45
   2   1  -8 1337.60 134.358  37
   2   1  -8 1266.06 137.727  34
   2   1  -8 1074.36 196.276   3
   2   1  -8 1213.60 213.623   2
  -2   1   7 3822.75 329.876  54
   2   1  -7 3890.51 345.351   3
   2   1  -7 3522.77 357.260   2
  -2   1   6 18656.6 977.858  54
   2   1  -6 20068.5 1009.24   3
   2   1  -6 18202.9 1022.53   2
  -2   1   5 26604.2 1248.88  54
  -2   1   5 24849.4 1209.53  50
   2   1  -5 26453.7 1287.31   2
   2   1  -5 25602.1 1251.88   3
  -2   1   4 13204.0 698.259  54
   2   1  -4 13332.4 730.436   2
   2   1  -4 13246.9 704.251   3
  -2   1   4 13513.7 685.318  50
  -2   1   3 3639.05 253.673  54
   2   1  -3 3161.63 287.736   8
  -2   1   3 3085.76 235.344  13
   2   1  -3 3419.56 264.912   2
  -2   1   2 6730.42 436.931  49
   2   1  -2 5452.21 387.717   8
  -2   1   2 5687.73 346.392  54
  -2   1   2 5615.73 343.747  13
   2   1  -2 5478.49 361.760   2
  -2   1   1 7952.52 433.157  54
   2   1  -1 7491.19 444.443   2
  -2   1   1 8076.31 438.362  13
  -2   1   1 7952.52 437.554  11
   2   1  -1 7460.51 478.295  51
   2   1  -1 7124.38 467.158   8
  -2   1   1 9002.24 543.859  49
   2   1   0 3015.07 247.265   8
  -2   1   0 2876.83 213.011  13
   2   1   0 2511.48 237.325  51
  -2   1   0 2784.01 214.109  11
   2   1   0 2774.02 222.945  15
   2   1   0 2655.88 215.004   2
  -2   1   0 3062.48 286.613  49
  -2   1   0 2779.00 202.476  54
   2   1   1 651.157 114.596   8
  -2   1  -1 832.764 146.541  49
  -2   1  -1 585.833 93.5260  13
  -2   1  -1 627.249 97.2298  11
   2   1   1 536.963 106.319  15
   2   1   1 583.873 116.979  51
   2   1   1 672.964 102.905   2
   2   1   2 2461.48 224.741  15
   2   1   2 2428.78 238.637  51
  -2   1  -2 2497.82 197.993  13
  -2   1  -2 2817.13 266.894  49
  -2   1  -2 2379.76 200.833  11
  -2   1  -2 2326.76 229.997   9
  -2   1  -2 2725.84 201.292  53
   2   1   2 2689.66 214.469   2
   2   1   2 2353.30 219.553   8
   2   1   3 60467.6 2655.38  15
  -2   1  -3 54816.2 2575.63  13
  -2   1  -3 60862.8 2680.67  49
  -2   1  -3 61231.0 2594.76  11
  -2   1  -3 58736.2 2579.47  53
   2   1   3 58312.8 2664.84  51
  -2   1  -3 59111.9 2651.50   9
   2   1   3 60395.1 2642.27   8
  -2   1  -4 16261.1 797.526  53
   2   1   4 16916.3 897.562  51
  -2   1  -4 15236.2 863.350  49
   2   1   4 16587.7 825.351  46
   2   1   4 16517.4 885.766  15
  -2   1  -4 15441.5 806.124  11
  -2   1  -4 15654.4 798.839  13
  -2   1  -4 16015.1 857.463   9
   2   1   4 16588.9 850.543   8
   2   1   5 7874.19 539.145  51
   2   1   5 7066.63 528.761  15
  -2   1  -5 7990.19 517.733  49
  -2   1  -5 7404.98 451.827  13
   2   1   5 8039.94 477.957  46
  -2   1  -5 8128.59 471.472  11
  -2   1  -5 8024.68 453.231  53
  -2   1  -5 7315.32 498.179   9
   2   1   5 7742.24 499.081   8
  -2   1  -6 4301.81 291.355  53
   2   1   6 4107.35 373.447  51
   2   1   6 3517.33 365.317  15
   2   1   6 3916.16 305.590  46
  -2   1  -6 3177.29 326.550  49
  -2   1  -6 3931.74 296.173  13
  -2   1  -6 3890.81 299.694  11
  -2   1  -6 3638.22 321.727   9
   2   1   6 3535.52 314.434   8
  -2   1  -7 45548.5 1928.23  53
   2   1   7 46211.9 2106.54  51
  -2   1  -7 43270.4 1944.36  13
   2   1   7 42490.7 1916.91  38
  -2   1  -7 41982.5 1942.05  11
   2   1   7 40127.4 2096.47  15
  -2   1  -7 38629.2 1950.61  49
  -2   1  -7 38233.0 1971.76   9
   2   1   7 40616.5 2050.85   1
   2   1   7 42181.1 2013.27   8
   2   1   8 1828.58 181.034  28
   2   1   8 1841.03 206.778  38
  -2   1  -8 1505.26 194.395  11
  -2   1  -8 1814.42 151.249  36
   2   1   8 1544.87 276.137  15
   2   1   8 1784.88 275.635  51
   2   1   8 1770.02 267.001   1
  -2   1  -8 1444.46 208.201   9
   2   1   8 1734.36 189.495   4
   2   1   8 1749.77 244.410   8
   2   1   9 611.167 123.050  28
   2   1   9 584.411 177.504  51
   2   1   9 703.249 134.477   4
   2   1   9 708.032 206.441  15
   2   1   9 762.155 189.783   8
   2   1   9 916.466 157.239  38
  -2   1  -9 686.351 95.6411  36
  -2   1  -9 598.675 129.778  11
   2   1   9 772.493 205.502   1
  -2   1  -9 509.201 134.284   9
  -2   1  -9 563.875 102.329  29
   2   1  10 9067.69 569.790  28
   2   1  10 9574.53 761.520  51
  -2   1 -10 8838.26 508.000  21
  -2   1 -10 9036.56 594.356  11
  -2   1 -10 8992.38 483.335  36
   2   1  10 8642.21 759.816   1
  -2   1 -10 8834.09 476.525  34
  -2   1 -10 8143.88 618.448   9
   2   1  10 8871.83 587.701   4
  -2   1 -10 8244.05 501.084  29
   2   1  10 9040.86 737.527   8
   2   1  11 13397.3 820.550  28
  -2   1 -11 13823.0 842.726  11
  -2   1 -11 14609.5 714.946  36
   2   1  11 14134.6 1099.13   1
  -2   1 -11 14278.3 705.657  34
  -2   1 -11 14214.7 864.200   3
  -2   1 -11 12271.6 862.012   9
   2   1  11 13702.1 852.163   4
  -2   1 -11 13775.1 742.355  29
   2   1  11 15439.8 1101.20   8
  -2   1 -11 14319.3 750.361  21
  -2   1 -12 4431.94 298.641  36
  -2   1 -12 4511.79 294.855  34
   2   1  12 4064.35 579.130   1
  -2   1 -12 3963.78 423.723   9
   2   1  12 4819.76 437.894   4
  -2   1 -12 4267.85 328.767  21
  -2   1 -12 4444.08 331.851  29
  -2   1 -13 754.623 111.064  36
  -2   1 -13 581.524 118.079  21
  -2   1 -13 635.773 100.606  34
   2   1  13 895.630 197.398   4
  -2   1 -13 626.371 121.285  29
  -2   1 -14 3857.15 304.376  21
  -2   1 -14 3552.19 258.334  36
  -2   1 -14 3572.02 253.436  34
   2   1  14 3526.49 369.081   4
  -2   1 -14 3685.09 297.607  29
   2   1  15 179.270 113.918   4
  -2   1 -15 86.5133 66.1525  21
  -2   1 -15 61.1862 51.8137  36
  -2   1 -15 6.33311 43.6078  34
  -2   1 -15 39.2213 56.8544  29
  -2   1 -16 5230.26 350.596  21
  -2   1 -16 5198.43 317.671  36
   2   1  16 5714.90 430.404   4
  -2   1 -16 5077.74 350.338  29
  -2   1 -17 4138.83 282.809  21
  -2   1 -17 4527.79 265.307  36
   2   1  17 4601.63 337.180   4
  -2   1 -17 3810.83 281.414  29
   2   1  18 485.291 93.6409   4
  -2   1 -18 510.273 68.6367  36
  -2   1 -18 516.291 79.0430  21
  -2   1 -18 488.218 78.9871  29
  -2   1 -19 2059.06 144.802  21
  -2   1 -19 1967.36 143.163  29
   2   1  19 2187.91 166.118   4
   2   2 -18 386.030 67.4123  18
   2   2 -17 1436.31 130.132  34
   2   2 -17 1175.14 140.051  18
   2   2 -16 2551.00 195.249  34
   2   2 -16 2173.89 212.733  18
   2   2 -15 792.528 109.196  34
   2   2 -15 677.189 122.600  18
   2   2 -14 2434.62 200.391  37
   2   2 -14 2477.67 207.117  34
   2   2 -14 2119.76 227.092  18
   2   2 -13 2455.73 201.946  45
   2   2 -13 2553.75 210.012  37
   2   2 -13 2654.32 220.379  34
   2   2 -13 2150.94 235.173  18
  -2   2  12 18817.4 1116.08  48
   2   2 -12 18538.8 885.356  45
   2   2 -12 17100.0 897.488  34
   2   2 -12 18909.1 898.591  37
   2   2 -12 17085.5 948.851  18
  -2   2  11 1671.55 265.647  54
   2   2 -11 1818.17 174.390  45
   2   2 -11 1981.37 182.557  44
  -2   2  11 1366.81 242.861  48
   2   2 -11 1810.80 176.392  37
   2   2 -11 1821.98 183.411  34
   2   2 -11 1567.87 209.016  18
  -2   2  10 2130.23 287.166  54
  -2   2  10 2306.13 296.815  48
   2   2 -10 2055.32 188.443  37
   2   2 -10 2256.78 191.792  45
   2   2 -10 1928.68 187.246  44
   2   2 -10 1796.55 187.985  34
   2   2 -10 1708.16 221.167  18
   2   2  -9 2821.74 217.327  45
   2   2  -9 2248.38 209.779  44
   2   2  -9 2330.30 376.070   7
   2   2  -9 2893.05 224.472  37
   2   2  -9 2414.63 216.982  34
  -2   2   9 2725.44 316.204  54
   2   2  -9 2356.40 270.428  18
  -2   2   8 9628.93 649.646  54
   2   2  -8 9154.64 521.031  44
   2   2  -8 9090.61 783.500   7
   2   2  -8 9773.76 518.352  37
   2   2  -8 8885.09 516.575  34
   2   2  -8 9999.78 514.387  45
   2   2  -8 8417.44 599.360  18
   2   2  -8 8528.18 576.482  31
  -2   2   7 1248.63 194.821  54
   2   2  -7 1422.18 140.305  45
   2   2  -7 1347.49 145.700  44
   2   2  -7 1583.58 308.121   7
   2   2  -7 1168.01 137.077  37
   2   2  -7 1077.32 132.997  34
   2   2  -7 1030.77 164.516  31
   2   2  -7 1079.47 200.647  18
  -2   2   6 16761.5 858.222  54
   2   2  -6 14166.1 738.500  44
   2   2  -6 13914.8 971.689   7
   2   2  -6 15444.3 738.417  45
   2   2  -6 14656.5 742.361  37
  -2   2   5 33418.6 1530.17  54
   2   2  -5 29273.4 1622.41   7
  -2   2   4 35768.2 1556.12  54
   2   2  -4 30770.4 1647.05   8
   2   2  -4 31042.2 1615.43   7
   2   2  -3 702.065 145.875   8
   2   2  -3 624.056 129.249   7
  -2   2   3 621.397 96.4409  11
   2   2  -2 6259.76 451.947  51
  -2   2   2 7521.68 571.463  49
  -2   2   2 6835.74 405.320  11
   2   2  -2 6808.53 485.756   8
   2   2  -2 6906.60 450.527   7
   2   2  -1 1854.81 183.646  15
   2   2  -1 1557.46 183.101   7
   2   2  -1 1545.75 191.081  51
  -2   2   1 1769.93 267.142  49
  -2   2   1 1843.49 170.896  11
   2   2  -1 1561.08 205.687   8
   2   2   0 7014.64 475.887   8
  -2   2   0 6802.25 411.577  53
   2   2   0 6874.99 448.417   7
  -2   2   0 7073.84 557.738  49
   2   2   0 6382.01 422.938  15
  -2   2   0 7382.89 412.748  11
   2   2   0 6550.68 450.729  51
  -2   2  -1 2734.53 224.443  53
   2   2   1 2828.18 270.685  51
  -2   2  -1 2926.38 330.274  49
   2   2   1 2905.99 246.892  15
   2   2   1 3062.41 262.470   7
  -2   2  -1 2805.95 222.579  11
   2   2   1 2571.23 266.330   8
  -2   2  -2 6735.75 406.822  53
   2   2   2 6296.10 457.223  51
   2   2   2 6862.34 439.056   7
  -2   2  -2 7131.40 539.942  49
   2   2   2 6524.54 426.208  15
  -2   2  -2 6228.85 391.316  11
   2   2   2 6895.25 466.673   8
  -2   2  -2 6426.58 536.036   9
  -2   2  -3 14705.1 750.256  53
   2   2   3 14766.8 833.931  51
  -2   2  -3 12744.2 848.274  49
   2   2   3 14968.2 785.799  15
   2   2   3 15497.1 800.484   7
  -2   2  -3 13862.3 735.016  11
  -2   2  -3 12634.9 868.713   9
   2   2   3 15761.1 833.185   8
  -2   2  -4 664.294 110.678  53
  -2   2  -4 500.229 152.325  49
   2   2   4 645.057 135.355   8
   2   2   4 524.790 116.503  15
   2   2   4 586.757 138.391  51
  -2   2  -4 428.960 95.0473  11
  -2   2  -4 424.446 145.904   9
  -2   2  -5 3340.46 270.017  53
   2   2   5 3234.46 336.976  51
   2   2   5 3549.56 310.153  15
  -2   2  -5 3172.26 262.648  11
  -2   2  -5 2856.00 319.508  49
  -2   2  -5 2762.93 330.971   9
   2   2   5 3558.39 323.465   8
  -2   2  -6 953.973 142.884  53
  -2   2  -6 725.871 179.490  49
   2   2   6 931.149 168.317  15
   2   2   6 1001.76 199.994  51
   2   2   6 1011.16 123.341  38
  -2   2  -6 901.032 137.110  11
   2   2   6 1022.31 178.479   8
  -2   2  -6 762.155 169.733   9
  -2   2  -7 13147.1 703.992  53
   2   2   7 12035.9 823.027  51
   2   2   7 12556.6 647.624  38
  -2   2  -7 11541.8 683.777  11
   2   2   7 11375.9 765.323  15
  -2   2  -7 10021.2 738.880   9
   2   2   7 12650.3 790.829   8
  -2   2  -8 1525.29 196.592  53
   2   2   8 1306.65 267.018  51
   2   2   8 1178.40 230.845  15
   2   2   8 1818.21 188.756  38
  -2   2  -8 1347.60 185.877  11
  -2   2  -8 1137.89 211.826   9
  -2   2  -8 1412.68 185.858  29
   2   2   8 1566.64 247.959   8
  -2   2  -9 10774.4 665.920  53
   2   2   9 11208.1 871.552  51
   2   2   9 11568.4 649.499  38
   2   2   9 10378.4 810.228  15
  -2   2  -9 11032.6 679.910  11
  -2   2  -9 10809.4 563.682  34
  -2   2  -9 8895.72 692.212   9
  -2   2  -9 10500.0 604.938  29
   2   2   9 13404.2 865.478   8
  -2   2 -10 1012.30 174.543  53
   2   2  10 1293.75 298.175  51
  -2   2 -10 1118.00 148.822  21
  -2   2 -10 1410.12 199.659  11
  -2   2 -10 1183.07 131.141  34
   2   2  10 1399.80 290.160   8
  -2   2 -10 1061.33 207.690   9
  -2   2 -10 947.181 145.645  29
   2   2  11 17098.4 1239.38  51
  -2   2 -11 16538.6 862.319  21
  -2   2 -11 16963.1 963.757  11
  -2   2 -11 17446.0 831.667  34
  -2   2 -11 13711.5 971.443   9
  -2   2 -11 16633.2 865.958  29
   2   2  11 20491.4 1297.94   8
  -2   2 -12 3918.28 315.683  21
  -2   2 -12 4159.91 287.438  34
  -2   2 -12 4394.74 326.325  29
  -2   2 -13 7652.07 490.370  21
  -2   2 -13 8474.81 457.416  34
  -2   2 -13 7345.08 483.685  29
  -2   2 -14 519.232 107.096  21
  -2   2 -14 460.511 88.6857  34
  -2   2 -14 399.977 95.9779  29
  -2   2 -15 4698.42 345.563  21
  -2   2 -15 5371.13 320.287  34
  -2   2 -15 5410.12 361.478  29
  -2   2 -16 346.652 85.6355  21
  -2   2 -16 487.424 74.6128  34
  -2   2 -16 323.404 81.4326  29
  -2   2 -17 5855.13 314.404  44
  -2   2 -17 5726.74 341.188  21
  -2   2 -17 6041.34 317.268  34
  -2   2 -17 5271.86 337.183  29
  -2   2 -18 1207.06 94.6407  44
  -2   2 -18 1089.70 106.398  21
  -2   2 -18 1231.84 96.0869  34
  -2   2 -18 982.163 104.093  29
   2   3 -17 2085.37 163.655  18
   2   3 -16 2728.23 182.862  37
   2   3 -16 2139.93 197.288  20
   2   3 -16 2569.05 182.172  34
   2   3 -16 2551.52 204.709  18
   2   3 -15 1111.16 118.293  44
   2   3 -15 1244.03 126.295  37
   2   3 -15 1140.29 142.892  20
   2   3 -15 1191.77 122.712  34
   2   3 -15 912.311 134.796  18
   2   3 -14 8607.60 480.391  44
   2   3 -14 9047.51 485.107  45
   2   3 -14 9750.92 498.351  37
   2   3 -14 8719.08 521.934  20
   2   3 -14 9104.81 488.951  34
   2   3 -14 8125.28 526.130  18
   2   3 -13 1150.90 136.192  45
   2   3 -13 1105.69 133.955  44
   2   3 -13 1151.64 138.185  37
   2   3 -13 950.788 151.642  20
   2   3 -13 1196.74 139.089  34
   2   3 -13 1276.11 174.254  18
   2   3 -12 3520.64 271.307  44
   2   3 -12 4111.20 281.549  45
   2   3 -12 4008.23 279.634  37
   2   3 -12 3046.06 292.674  20
   2   3 -12 3846.87 279.312  34
   2   3 -12 3575.28 321.527  18
   2   3 -11 3988.97 284.552  45
   2   3 -11 3919.94 290.742  44
   2   3 -11 3930.75 283.307  37
   2   3 -11 3590.99 323.192  20
   2   3 -11 3291.22 330.617  18
  -2   3  10 2484.08 332.913  48
   2   3 -10 2731.99 223.234  45
   2   3 -10 2479.01 229.839  44
   2   3 -10 2593.99 222.967  37
   2   3 -10 2342.40 283.193  18
  -2   3   9 461.882 152.660  48
   2   3  -9 678.830 111.250  45
   2   3  -9 387.873 98.1843  44
   2   3  -9 189.807 182.784   7
   2   3  -9 569.254 107.407  37
   2   3  -9 453.615 153.399  18
   2   3  -8 1125.98 138.787  45
   2   3  -8 856.274 145.031  44
   2   3  -8 685.692 251.935   7
   2   3  -8 878.430 129.270  37
   2   3  -8 803.032 208.045  18
   2   3  -7 4800.38 312.815  45
   2   3  -7 4031.03 327.348  44
   2   3  -7 3412.67 493.253   7
   2   3  -7 4934.70 311.826  39
   2   3  -7 4556.76 320.552  37
   2   3  -7 4119.40 446.317  18
   2   3  -6 1529.49 161.410  45
   2   3  -6 1862.37 194.494  44
   2   3  -6 1632.34 165.801  39
   2   3  -6 1483.83 168.746  37
   2   3  -6 1181.30 278.987   7
   2   3  -6 1741.54 306.966  18
   2   3  -5 2915.99 230.501  45
   2   3  -5 2804.04 236.282  44
   2   3  -5 2815.55 360.843   7
   2   3  -5 3659.56 406.521  18
   2   3  -5 2998.72 233.924  39
   2   3  -4 3203.78 368.146   7
   2   3  -4 3686.77 264.071  44
   2   3  -4 3860.10 274.953  39
   2   3  -4 2935.51 369.367   8
   2   3  -3 9058.62 685.214   8
   2   3  -3 10361.4 693.826   7
   2   3  -3 10775.5 546.296  44
   2   3  -3 10426.0 566.867  39
  -2   3   2 3723.90 476.294  49
   2   3  -2 3595.01 371.282   8
   2   3  -2 4022.35 287.022  39
   2   3  -2 3629.76 248.326  44
   2   3  -2 4116.31 366.252   7
  -2   3   2 4583.69 331.928  53
   2   3  -1 19234.4 1174.57   8
   2   3  -1 20964.9 1151.37  15
   2   3  -1 20809.4 1167.14   7
   2   3  -1 21670.4 1064.25  39
  -2   3   0 15588.3 924.505  53
  -2   3   0 17145.9 1169.33  49
   2   3   0 18676.3 1003.83  15
   2   3   0 18993.5 1035.05   7
   2   3   0 21127.3 931.929  39
   2   3   0 20160.9 1076.68   8
   2   3   1 7766.34 568.137   8
  -2   3  -1 7856.07 491.798  53
   2   3   1 7801.67 536.212  15
   2   3   1 8164.03 567.047   7
  -2   3  -1 7659.47 669.633  49
   2   3   1 8213.19 459.660  42
   2   3   2 10262.4 677.246   8
  -2   3  -2 9929.03 585.622  53
  -2   3  -2 9841.69 774.390  49
   2   3   2 10674.1 644.122  15
   2   3   2 10106.4 662.359   7
   2   3   2 9904.72 530.516  42
  -2   3  -3 33703.8 1567.07  53
   2   3   3 31715.5 1642.51  51
  -2   3  -3 31776.8 1774.34  49
   2   3   3 37239.9 1676.74   7
   2   3   3 31810.3 1605.14  15
   2   3   3 32087.2 1482.04  42
  -2   3  -3 31678.4 1853.53   9
   2   3   3 34048.8 1685.71   8
  -2   3  -4 5292.42 383.407  53
   2   3   4 5258.70 446.068  51
  -2   3  -4 4590.84 488.894  49
   2   3   4 4965.03 408.170  15
   2   3   4 5455.71 353.450  33
   2   3   4 5518.56 441.455   7
  -2   3  -4 4612.52 534.156   9
   2   3   4 5709.95 465.850   8
  -2   3  -5 1788.42 210.471  53
   2   3   5 1783.92 259.160  51
  -2   3  -5 1904.71 301.515  49
   2   3   5 2075.64 248.944  15
   2   3   5 2015.26 259.211   7
   2   3   5 2081.61 192.143  33
  -2   3  -5 1795.91 310.892   9
   2   3   5 1950.56 263.553   8
  -2   3  -6 354.922 103.747  53
  -2   3  -6 454.850 169.219  49
   2   3   6 423.995 144.038   8
   2   3   6 510.833 139.712   7
   2   3   6 502.484 153.385  51
   2   3   6 199.106 101.480  15
  -2   3  -6 184.922 150.278   9
  -2   3  -7 10421.1 673.125  53
   2   3   7 11145.4 824.746  51
   2   3   7 10459.1 732.807  15
   2   3   7 11747.8 610.040  38
   2   3   7 12387.4 800.481   8
  -2   3  -8 1796.90 234.814  53
   2   3   8 1907.02 330.069  51
   2   3   8 1977.57 285.312  15
   2   3   8 2155.50 208.652  38
  -2   3  -8 1979.12 172.518  34
  -2   3  -8 1934.42 335.472   9
  -2   3  -8 1452.04 339.411  29
   2   3   8 1779.13 279.354   8
  -2   3  -9 1413.47 207.816  53
   2   3   9 1313.04 320.988  51
  -2   3  -9 1461.11 147.675  34
  -2   3  -9 1223.93 252.991   9
   2   3   9 1868.41 308.116   8
  -2   3  -9 1336.30 248.967  29
  -2   3 -10 3999.29 313.416  21
  -2   3 -10 4103.71 280.096  34
  -2   3 -10 3782.51 325.537  29
  -2   3 -11 2622.67 243.698  21
  -2   3 -11 2994.34 224.712  34
  -2   3 -11 2397.29 241.321  29
  -2   3 -12 3185.24 274.164  21
  -2   3 -12 3761.22 255.042  34
  -2   3 -12 3029.96 269.132  29
  -2   3 -13 1390.93 169.301  21
  -2   3 -13 1362.58 141.002  34
  -2   3 -13 1209.49 163.129  29
  -2   3 -14 3004.91 254.004  21
  -2   3 -14 3251.26 225.476  34
  -2   3 -14 3099.37 256.019  29
  -2   3 -15 861.127 102.551  44
  -2   3 -15 902.493 123.799  21
  -2   3 -15 959.862 105.915  34
  -2   3 -15 672.725 110.869  29
  -2   3 -16 4577.04 264.426  44
  -2   3 -16 4614.73 294.429  21
  -2   3 -16 4765.56 265.508  34
  -2   3 -16 4208.29 290.553  29
  -2   3 -17 6976.80 339.397  44
  -2   3 -17 6253.13 356.751  21
  -2   3 -17 6697.51 335.764  34
  -2   3 -17 6562.88 360.605  29
   2   4 -16 637.007 68.7534  44
   2   4 -16 635.243 70.2224  37
   2   4 -16 502.776 75.1260  20
   2   4 -15 3286.47 204.467  45
   2   4 -15 3360.21 205.547  44
   2   4 -15 3335.40 207.745  37
   2   4 -15 2894.04 222.034  20
   2   4 -15 2672.78 213.121  18
   2   4 -14 753.443 95.2425  45
   2   4 -14 583.762 85.6961  44
   2   4 -14 691.511 92.1973  37
   2   4 -14 582.912 103.303  20
   2   4 -14 562.216 99.3091  18
   2   4 -13 3734.62 249.411  45
   2   4 -13 3575.44 244.844  44
   2   4 -13 3568.16 245.551  37
   2   4 -13 3272.09 269.330  20
   2   4 -13 3068.76 269.990  18
   2   4 -12 3334.66 238.185  45
   2   4 -12 3168.05 238.538  44
   2   4 -12 2822.21 224.998  37
   2   4 -12 2785.44 266.388  20
   2   4 -12 2735.94 268.020  18
   2   4 -11 1044.53 131.445  45
   2   4 -11 1016.80 137.171  44
   2   4 -11 1106.03 133.335  37
   2   4 -11 723.805 154.960  20
   2   4 -11 760.843 155.127  18
   2   4 -10 2423.21 208.329  45
   2   4 -10 2803.12 244.860  44
   2   4 -10 2463.31 214.106  37
   2   4 -10 2012.69 271.334  20
   2   4 -10 1949.65 269.217  18
   2   4  -9 1370.95 161.251  45
   2   4  -9 1709.62 198.158  44
   2   4  -9 1612.63 177.140  37
   2   4  -9 1147.08 247.623  20
   2   4  -9 1511.28 253.347  18
   2   4  -8 7598.28 444.784  45
   2   4  -8 6656.61 480.921  44
   2   4  -8 7222.53 439.930  39
   2   4  -8 7927.07 470.012  37
   2   4  -8 6746.71 671.706  20
   2   4  -8 6283.36 590.230  18
   2   4  -7 4497.97 305.778  45
   2   4  -7 3567.50 325.651  44
   2   4  -7 3146.73 516.029   7
   2   4  -7 4015.62 295.970  39
   2   4  -7 3309.33 630.096  20
   2   4  -7 3827.06 470.933  18
   2   4  -6 1941.59 192.207  45
   2   4  -6 1810.01 213.521  44
   2   4  -6 1432.52 333.099   7
   2   4  -6 1606.52 179.699  39
   2   4  -6 1708.49 378.418  18
   2   4  -5 2572.72 245.488  44
   2   4  -5 2131.30 358.365   7
   2   4  -5 2583.25 232.256  39
   2   4  -5 2696.99 487.496  18
   2   4  -4 23971.1 1176.11  44
   2   4  -4 24535.7 1190.70  39
   2   4  -3 3933.87 443.150   8
   2   4  -3 3559.97 418.560   7
   2   4  -3 4721.33 343.911  39
   2   4  -3 5298.17 476.373  18
   2   4  -2 691.825 184.091   8
   2   4  -2 660.370 177.981   7
   2   4  -2 1065.43 156.214  39
   2   4  -1 1977.87 290.973   8
  -2   4   1 1860.55 386.351  49
   2   4  -1 2205.74 290.002  15
   2   4  -1 2075.88 218.909  25
   2   4  -1 1985.02 214.003  39
   2   4  -1 1937.06 279.532   7
   2   4   0 9437.20 685.100  15
   2   4   0 9363.61 566.669  25
   2   4   0 9582.73 690.697   7
  -2   4   0 11589.5 928.720  49
   2   4   0 8615.65 680.588   8
   2   4   0 9922.95 573.646  39
   2   4   1 2587.52 338.053   8
  -2   4  -1 3285.56 478.204  49
   2   4   1 3187.80 349.227  15
   2   4   1 3391.06 284.391  25
   2   4   1 3157.40 358.210   7
   2   4   1 3478.01 272.503  42
   2   4   2 5479.35 498.554   8
   2   4   2 5118.00 456.631  15
   2   4   2 6195.92 515.225   7
   2   4   2 5318.51 356.556  42
  -2   4  -2 4862.84 588.238  49
   2   4   3 8492.87 653.195   8
  -2   4  -3 7582.75 733.541  49
   2   4   3 8002.28 593.322  15
   2   4   3 8538.40 638.553   7
   2   4   3 8258.48 469.867  42
   2   4   3 7747.64 489.777  31
  -2   4  -3 6985.07 773.893   9
   2   4   4 14487.3 954.188   8
  -2   4  -4 14914.6 845.727  53
  -2   4  -4 13148.2 1041.89  49
   2   4   4 14423.0 895.230  15
   2   4   4 15834.4 975.976   7
   2   4   4 15299.8 801.771  33
  -2   4  -4 12995.2 1121.74   9
   2   4   5 2438.51 333.035   8
  -2   4  -5 2236.70 258.190  53
   2   4   5 2273.24 285.526  15
  -2   4  -5 1972.96 346.961  49
   2   4   5 2307.70 311.163   7
   2   4   5 2284.24 222.499  33
  -2   4  -5 1776.23 374.454   9
  -2   4  -6 796.096 159.467  53
   2   4   6 852.045 202.626   8
  -2   4  -6 731.982 225.517  49
   2   4   6 1095.30 218.352   7
  -2   4  -6 812.648 270.199   9
   2   4   8 3358.11 278.057  38
  -2   4  -9 524.143 321.854  29
  -2   4 -10 2151.47 225.199  21
  -2   4 -10 2424.74 268.572  29
  -2   4 -11 5677.12 382.403  21
  -2   4 -11 5486.48 388.499  29
  -2   4 -12 1776.37 156.511  44
  -2   4 -12 1673.74 178.567  21
  -2   4 -12 1743.15 153.480  37
  -2   4 -12 1496.59 174.028  29
  -2   4 -13 8175.86 418.217  44
  -2   4 -13 7159.44 440.739  21
  -2   4 -13 7641.83 408.094  37
  -2   4 -13 7881.75 408.556  34
  -2   4 -13 6789.87 436.974  29
  -2   4 -14 57.8216 39.1793  44
  -2   4 -14 120.575 41.6864  37
  -2   4 -14 74.3036 46.5854  21
  -2   4 -14 94.9571 41.7824  34
  -2   4 -14 47.9350 46.4594  29
  -2   4 -15 3586.69 206.410  44
  -2   4 -15 3201.16 223.793  21
  -2   4 -15 3280.04 194.764  34
  -2   4 -15 3027.55 222.779  29
   2   4  16 733.007 103.660  31
  -2   4 -16 490.054 69.4449  29
   2   5 -14 1932.43 139.933  45
   2   5 -14 2357.86 145.909  44
   2   5 -14 2229.62 144.029  37
   2   5 -14 2107.87 159.636  20
   2   5 -13 1693.96 133.276  45
   2   5 -13 1626.28 130.910  44
   2   5 -13 1683.09 130.648  37
   2   5 -13 1363.05 143.388  20
   2   5 -12 1478.64 134.571  45
   2   5 -12 1548.18 136.666  44
   2   5 -12 1328.57 126.465  37
   2   5 -12 1421.84 159.891  20
   2   5 -12 1338.49 153.064  18
   2   5 -11 3052.45 218.982  45
   2   5 -11 3475.42 235.538  44
   2   5 -11 2992.40 216.104  37
   2   5 -11 2966.92 265.309  20
   2   5 -11 2699.68 250.504  18
   2   5 -10 1094.64 128.457  45
   2   5 -10 1243.51 143.241  44
   2   5 -10 1143.80 129.963  37
   2   5 -10 1049.84 178.309  20
   2   5 -10 1142.82 172.927  18
   2   5  -9 387.045 83.0015  45
   2   5  -9 246.799 87.0190  44
   2   5  -9 337.694 81.3681  39
   2   5  -9 133.735 126.208  20
   2   5  -9 218.952 108.256  18
   2   5  -8 825.474 123.609  45
   2   5  -8 948.180 147.014  44
   2   5  -8 1039.36 136.567  39
   2   5  -8 925.145 285.305  20
   2   5  -8 739.909 188.561  18
   2   5  -7 5353.90 348.761  39
   2   5  -7 4903.02 648.724  20
   2   5  -7 4685.59 495.154  18
   2   5  -6 5393.37 361.363  39
   2   5  -6 5640.58 820.133  20
   2   5  -6 4450.22 549.895  18
   2   5  -5 2209.53 224.686  39
   2   5  -5 2354.49 511.288  18
   2   5  -4 7201.16 478.313  39
   2   5  -4 8180.36 795.028  18
   2   5  -3 11935.9 724.434  39
   2   5  -3 14902.2 991.292  18
   2   5  -2 3908.87 351.822  39
   2   5  -2 4966.65 547.193  18
   2   5  -1 10124.8 640.763  39
   2   5   0 1021.11 172.396  42
   2   5   1 3743.07 325.020  25
   2   5   1 3980.95 330.186  42
   2   5   2 3447.62 309.883  25
   2   5   2 3919.46 308.965  42
   2   5   3 11376.6 676.885  25
   2   5   4 4367.36 372.487  33
   2   5   5 187.217 94.1210  33
   2   5   7 1871.51 201.940  38
   2   5   8 4009.55 322.326  31
  -2   5  -8 1047.13 447.929  29
   2   5   9 665.793 142.948  31
  -2   5  -9 504.634 243.847  29
  -2   5 -10 6126.93 344.112  37
   2   5  10 6421.67 461.133  31
  -2   5 -11 343.004 66.2280  45
  -2   5 -11 393.003 68.6321  37
  -2   5 -11 281.066 70.8848  21
   2   5  11 319.488 119.629  31
  -2   5 -11 118.429 71.8640  29
  -2   5 -12 474.715 68.8834  37
  -2   5 -12 344.020 71.7389  21
   2   5  12 286.121 115.338  31
  -2   5 -12 396.693 78.6847  29
  -2   5 -13 1028.51 111.016  21
  -2   5 -13 1023.08 115.398  29
   2   6 -11 650.094 86.1321  20
   2   6 -10 1375.04 145.664  20
   2   6  -9 1767.70 135.335  39
   2   6  -9 1366.22 169.385  20
   2   6  -9 1292.90 154.269  18
   2   6  -8 4347.57 258.558  39
   2   6  -8 3472.90 325.773  20
   2   6  -8 3643.14 316.524  18
   2   6  -7 1191.07 124.427  42
   2   6  -7 1122.01 126.560  39
   2   6  -7 850.518 217.095  20
   2   6  -7 789.362 166.390  18
   2   6  -6 1626.04 159.214  42
   2   6  -6 1316.26 149.501  39
   2   6  -6 1119.67 335.722  20
   2   6  -6 892.349 202.187  18
   2   6  -5 2379.37 215.904  42
   2   6  -5 2422.52 215.445  39
   2   6  -5 2362.63 563.160  20
   2   6  -5 2246.46 348.417  18
   2   6  -4 5282.32 377.854  42
   2   6  -4 4992.98 358.101  39
   2   6  -4 6175.17 850.183  20
   2   6  -4 4983.20 573.808  18
   2   6  -3 1186.95 176.751  42
   2   6  -3 1179.63 173.437  39
   2   6  -3 1391.98 245.194  33
   2   6  -3 835.296 430.038  18
   2   6  -2 3057.73 293.585  42
   2   6  -2 2537.95 269.539  39
   2   6  -2 2906.19 332.460  33
   2   6  -1 1426.66 201.448  42
   2   6  -1 1398.12 202.829  39
   2   6  -1 1596.16 285.133  33
   2   6  -1 1188.24 522.148  18
   2   6   0 5206.19 403.327  42
   2   6   0 5088.83 481.148  33
   2   6   0 5739.01 641.333  18
   2   6   1 286.199 105.810  42
   2   6   1 17.0895 230.539  33
   2   6   2 11549.5 775.356  33
   2   6   3 2829.11 354.885  33
   2   6   4 7321.93 495.518  25
   2   6   4 9192.98 594.037  33
   2   6   5 1248.42 185.469  25
   2   6   5 1872.29 260.654  33
   2   6   6 2166.29 243.511  25
   2   6   6 1988.28 196.754  38
   2   6   7 5456.85 399.950  25
  -2   6  -7 3857.93 426.542  29
   2   6   8 1543.76 236.068  25
  -2   6  -8 1802.69 147.010  45
  -2   6  -8 1305.15 192.592  29
   2   6   9 513.423 186.219  25
  -2   6  -9 436.505 68.1812  45
  -2   6  -9 489.254 64.1789  37
  -2   6  -9 241.742 74.4693  29
   2   6  10 320.989 168.110  25
  -2   6 -10 265.534 50.6394  45
  -2   6 -10 227.581 45.3157  37
  -2   6 -10 132.366 49.3022  29
   2   7  -5 1166.35 159.640  20
   2   7  -4 1053.93 106.387  42
   2   7  -4 971.517 103.335  39
   2   7  -4 952.164 192.876  20
   2   7  -4 842.475 147.352  18
   2   7  -3 1230.72 124.273  42
   2   7  -3 1013.42 113.739  39
   2   7  -3 995.174 283.788  20
   2   7  -3 726.993 170.723  18
   2   7  -2 523.666 91.5711  42
   2   7  -2 651.132 362.660  20
   2   7  -2 333.955 165.961  33
   2   7  -2 707.754 180.069  18
   2   7  -1 955.763 121.841  42
   2   7  -1 1085.24 442.045  20
   2   7  -1 1045.12 226.691  33
   2   7  -1 990.524 246.410  18
   2   7   0 968.616 123.982  42
   2   7   0 1217.98 272.583  33
   2   7   0 861.743 294.960  18
   2   7   1 3177.92 380.983  33
   2   7   1 3075.24 457.412  18
   2   7   2 163.814 71.1741  38
   2   7   2 181.811 256.425  33
   2   7   2 205.955 365.206  18
   2   7   3 607.225 113.363  38
   2   7   3 803.261 239.613  33
   2   7   3 833.421 450.587  18
   2   7   4 1903.48 591.839  18
   3  -6  -7 637.700 97.9383  17
   3  -6  -6 4262.57 272.708  17
   3  -6  -5 1179.09 127.357  17
   3  -6  -4 1221.92 135.759  17
   3  -6  -3 83.0225 48.4768  17
  -3  -6   2 2852.51 223.117  35
   3  -6  -2 3733.96 256.325  17
  -3  -6   1 851.411 114.845  35
  -3  -6   1 982.279 124.325  30
   3  -6  -1 1128.29 138.257  17
   3  -6   0 674.552 111.008  17
  -3  -6   0 887.534 109.845  16
  -3  -6   0 707.229 125.813  30
  -3  -6  -1 6507.07 362.286  16
  -3  -6  -1 5790.03 354.372  35
   3  -6   1 6630.50 386.570  17
  -3  -6  -2 5533.42 360.044  30
   3  -6   2 6020.70 381.422  17
   3  -6   3 235.437 69.8372  17
  -3  -6  -3 192.633 61.1194  16
  -3  -6  -3 243.766 67.5523  30
   3  -6   4 421.332 83.3420  17
  -3  -6  -4 483.548 80.2969  16
  -3  -6  -4 392.217 77.4922  30
  -3  -6  -5 6790.78 353.266  16
  -3  -6  -5 5919.46 339.631  30
   3  -6   5 5655.53 363.328  17
  -3  -6  -6 2627.45 173.256  16
  -3  -6  -6 2038.82 158.100  30
   3  -6   6 2169.61 181.763  17
  -3  -6  -7 2056.39 139.811  16
   3  -6   7 1641.83 149.880  17
  -3  -5  11 501.235 82.3616  28
  -3  -5  10 1521.29 146.131  28
   3  -5  -9 4079.97 261.184  17
  -3  -5   9 2356.09 213.054  35
  -3  -5   8 573.766 100.570  35
   3  -5  -8 817.033 116.220  17
  -3  -5   7 2719.91 238.739  35
   3  -5  -7 4011.07 271.807  17
  -3  -5   6 294.213 83.3241  35
   3  -5  -6 663.152 109.597  17
  -3  -5   5 4987.59 354.504  35
   3  -5  -5 6245.34 387.584  17
  -3  -5   4 746.411 119.453  35
   3  -5  -4 828.181 128.069  17
  -3  -5   3 4653.85 326.483  35
   3  -5  -3 4728.05 336.536  17
  -3  -5   2 959.861 131.473  35
  -3  -5   2 718.796 136.150  30
   3  -5  -2 938.336 143.224  17
  -3  -5   1 2609.42 225.842  35
  -3  -5   1 2207.43 234.814  30
   3  -5  -1 2810.18 244.845  17
  -3  -5   0 4370.54 310.331  35
  -3  -5   0 3994.62 329.213  30
   3  -5   0 4472.38 329.882  17
  -3  -5  -1 6405.93 408.404  35
  -3  -5  -1 6245.17 430.870  30
   3  -5   1 6711.66 433.843  17
  -3  -5  -2 1947.49 197.997  35
  -3  -5  -2 2238.06 221.367  30
   3  -5   2 1870.91 209.461  17
   3  -5   3 64.6413 70.4418  17
  -3  -5  -3 17.7047 51.3106  35
  -3  -5  -3 9.55900 66.8168  30
   3  -5   4 6867.58 406.628  27
   3  -5   4 6226.16 432.800  41
  -3  -5  -4 6710.30 418.670  35
  -3  -5  -4 6202.02 410.791  30
   3  -5   4 6067.62 432.423  17
   3  -5   5 2418.10 211.554  27
   3  -5   5 2493.57 241.588  41
  -3  -5  -5 2290.37 211.006  30
   3  -5   5 2002.31 225.575  17
   3  -5   6 1955.71 213.706  41
   3  -5   6 1988.78 188.031  27
  -3  -5  -6 1588.68 168.367  30
   3  -5   6 2105.30 216.334  17
   3  -5   7 889.117 141.288  17
   3  -5   7 973.900 127.943  27
   3  -5   7 755.130 141.647  41
   3  -5   8 5531.79 383.884  41
   3  -5   8 5806.94 357.851  27
   3  -5   8 5209.41 373.289  17
   3  -5   9 646.934 111.611  17
   3  -5   9 599.429 97.5774  27
   3  -5   9 672.554 116.299  41
   3  -5  10 1502.67 140.324  27
   3  -5  10 1491.20 152.034  41
   3  -5  10 1293.05 146.738  17
   3  -5  11 1667.00 137.385  27
   3  -5  11 1672.09 154.135  17
  -3  -4  14 448.594 76.6484  28
  -3  -4  13 1285.84 137.445  28
  -3  -4  13 972.294 121.799  35
  -3  -4  12 1927.65 182.402  28
  -3  -4  12 1680.12 172.328  35
  -3  -4  11 405.740 96.9110  28
  -3  -4  11 299.566 88.2757  35
  -3  -4  10 719.740 127.450  35
  -3  -4  10 1107.06 148.818  28
  -3  -4   9 431.936 106.907  28
  -3  -4   9 390.014 98.7634  35
  -3  -4   8 2737.41 254.435  35
   3  -4  -8 3395.58 270.836  17
  -3  -4   7 1801.41 201.588  35
   3  -4  -7 2052.04 207.787  17
  -3  -4   6 7641.32 499.632  35
   3  -4  -6 9454.94 527.215  17
  -3  -4   5 1951.87 199.824  35
   3  -4  -5 1880.37 196.612  17
  -3  -4   4 5304.22 371.628  35
   3  -4  -4 5679.00 379.531  17
   3  -4  -3 66.6639 69.7968  17
  -3  -4   3 167.590 75.6042  35
  -3  -4   3 153.911 90.2413  30
  -3  -4   2 14960.4 757.817  35
  -3  -4   2 13006.3 769.767  30
   3  -4  -2 14611.0 766.268  17
  -3  -4   1 7362.07 446.749  35
  -3  -4   1 6237.07 457.567  30
   3  -4  -1 7628.71 462.250  17
  -3  -4   0 3309.05 267.319  35
  -3  -4   0 3218.13 291.072  30
   3  -4   0 3405.95 286.395  17
  -3  -4  -1 14587.8 769.114  35
  -3  -4  -1 14447.8 797.558  30
   3  -4   1 14900.9 792.131  17
   3  -4   2 4633.96 327.054  27
  -3  -4  -2 4869.76 336.729  35
  -3  -4  -2 4331.62 345.548  30
   3  -4   2 4737.44 353.176  17
   3  -4   3 921.480 164.336  41
   3  -4   3 1096.19 150.333  27
  -3  -4  -3 1434.03 166.418  35
  -3  -4  -3 1280.16 177.673  30
   3  -4   3 1140.17 165.337  17
   3  -4   4 2414.41 226.320  27
   3  -4   4 1935.41 237.549  41
  -3  -4  -4 2345.22 221.169  35
  -3  -4  -4 2118.16 223.293  30
   3  -4   4 2452.00 242.932  17
   3  -4   5 5955.99 404.055  27
   3  -4   5 5512.44 433.130  41
  -3  -4  -5 6271.80 402.812  35
  -3  -4  -5 5400.77 387.730  30
   3  -4   5 6309.77 429.052  17
   3  -4   6 1711.06 200.398  27
   3  -4   6 1981.97 238.299  41
  -3  -4  -6 1959.74 201.263  35
   3  -4   6 1766.52 213.005  17
   3  -4   7 3611.58 293.033  27
   3  -4   7 2700.30 287.897  41
   3  -4   7 2970.72 282.142  17
   3  -4   8 892.889 153.607  17
   3  -4   8 953.938 151.123  27
   3  -4   8 873.919 161.552  41
   3  -4   9 4761.23 348.358  27
   3  -4   9 4332.99 359.959  41
   3  -4   9 4486.66 352.070  17
   3  -4  10 680.190 127.033  17
   3  -4  10 914.946 136.518  27
   3  -4  10 986.703 154.140  41
   3  -4  11 5413.85 359.234  27
   3  -4  11 5827.80 375.918  41
   3  -4  11 5381.67 373.168  17
   3  -4  12 3829.64 260.075  27
   3  -4  12 3581.39 260.760  41
   3  -4  12 3675.05 279.995  17
   3  -4  13 724.989 102.662  17
  -3  -3  16 5590.70 299.924  28
  -3  -3  16 5107.55 299.077  22
  -3  -3  16 5069.61 293.157  35
  -3  -3  15 594.667 90.5101  28
  -3  -3  15 585.314 92.7818  22
  -3  -3  15 680.872 96.6078  35
  -3  -3  14 1185.27 140.365  28
  -3  -3  14 1277.82 144.227  22
  -3  -3  14 1190.62 146.568  35
  -3  -3  13 6839.69 442.637  22
  -3  -3  13 7219.99 458.075  35
  -3  -3  13 8322.00 466.930  28
  -3  -3  12 442.780 101.386  28
  -3  -3  12 290.465 98.7794  35
  -3  -3  11 189.841 82.6960  28
  -3  -3  11 142.549 78.1260  35
  -3  -3  10 1231.46 174.490  35
  -3  -3  10 1703.21 194.391  28
  -3  -3   9 12106.6 684.095  35
  -3  -3   8 3812.60 306.257  35
  -3  -3   7 840.095 133.077  35
  -3  -3   6 5896.43 392.880  35
   3  -3  -5 14936.7 1018.94  52
  -3  -3   5 16022.5 812.188  35
  -3  -3   5 15467.6 927.027  10
   3  -3  -4 833.127 209.026  52
  -3  -3   4 720.603 120.059  35
  -3  -3   4 645.995 149.997  10
   3  -3  -3 3990.96 461.150  52
  -3  -3   3 4277.39 297.690  35
  -3  -3   3 4276.95 382.331  10
  -3  -3   3 3367.49 290.925  30
   3  -3  -2 2127.77 341.314  52
  -3  -3   2 2039.97 217.819  30
  -3  -3   1 4577.96 302.629  35
   3  -3  -1 3637.56 339.632  33
  -3  -3   1 3680.11 301.457  30
   3  -3   0 20985.1 953.154  27
  -3  -3   0 20339.0 948.907  35
  -3  -3   0 18654.4 964.007  30
   3  -3   1 24115.7 1132.75  27
  -3  -3  -1 24404.1 1129.92  35
   3  -3   1 21976.7 1232.49  33
  -3  -3  -1 23912.6 1236.90   5
  -3  -3  -1 23778.9 1156.09  30
  -3  -3  -1 21953.4 1246.81  54
   3  -3   2 18551.5 917.545  27
  -3  -3  -2 19059.5 911.658  35
   3  -3   2 16218.2 1010.52  33
  -3  -3  -2 19404.4 1032.33   5
  -3  -3  -2 19097.1 938.991  30
  -3  -3  -2 17108.3 1036.32  54
   3  -3   3 2265.48 210.586  27
  -3  -3  -3 2213.72 200.844  35
  -3  -3  -3 2740.50 285.777   5
   3  -3   3 2032.13 276.989  33
  -3  -3  -3 2176.41 214.728  30
   3  -3   4 16094.2 814.754  27
   3  -3   4 14586.9 839.279  38
  -3  -3  -4 15729.3 790.587  35
  -3  -3  -4 15763.9 922.765   5
   3  -3   4 13276.3 900.565  33
  -3  -3  -4 17558.9 824.727  30
   3  -3   4 14615.2 805.562  17
   3  -3   5 5168.24 363.616  27
   3  -3   5 4340.86 377.741  38
  -3  -3  -5 5021.14 335.384  35
  -3  -3  -5 5618.84 454.120   5
   3  -3   5 4979.03 445.101  33
  -3  -3  -5 5042.13 348.943  30
   3  -3   5 4776.13 354.519  17
   3  -3   6 2352.32 229.612  27
   3  -3   6 1757.32 230.441  38
  -3  -3  -6 2090.49 198.748  35
  -3  -3  -6 1930.55 260.659   5
   3  -3   6 1826.64 261.644  33
   3  -3   6 1874.88 212.746  17
   3  -3   7 4907.83 363.369  27
   3  -3   7 3626.35 358.500  38
  -3  -3  -7 4514.50 323.392  35
   3  -3   7 4571.56 351.819  17
   3  -3   8 17783.6 925.813  27
   3  -3   8 15575.1 934.392  38
   3  -3   8 17180.7 907.100  17
   3  -3   9 1712.47 214.287  27
   3  -3   9 1460.36 217.941  38
  -3  -3  -9 2015.30 188.123  32
   3  -3   9 1761.15 209.915  17
   3  -3  10 938.985 156.555  17
   3  -3  10 791.704 149.927  27
   3  -3  10 832.127 162.479  38
  -3  -3 -10 969.179 127.296  32
   3  -3  11 1183.14 165.508  27
   3  -3  11 1241.02 178.566  41
   3  -3  11 954.238 168.236  38
  -3  -3 -11 1314.71 142.906  32
   3  -3  11 1221.31 168.316  17
   3  -3  12 12062.4 680.070  41
  -3  -3 -12 13039.5 633.758  32
   3  -3  12 11700.6 681.880  17
   3  -3  13 2719.58 239.025  17
   3  -3  14 389.801 85.3291  17
   3  -3  15 3631.82 244.571  17
  -3  -2  17 6349.62 357.061  22
  -3  -2  17 6494.87 351.787  35
  -3  -2  16 184.689 63.8874  22
  -3  -2  16 179.843 61.9334  35
  -3  -2  15 4628.41 328.484  22
   3  -2 -15 5240.95 309.484  26
  -3  -2  15 5268.48 341.573  35
   3  -2 -14 1008.78 120.038  26
  -3  -2  14 922.758 139.488  35
  -3  -2  13 5202.17 381.747  35
  -3  -2  13 5480.62 372.928  28
  -3  -2  12 2346.45 241.969  35
  -3  -2  12 2679.59 244.466  28
  -3  -2  11 1427.81 185.323  35
   3  -2 -11 1629.41 197.078  19
  -3  -2  11 1658.10 191.354  28
  -3  -2  10 1569.78 192.568  35
   3  -2 -10 1920.23 211.133  19
  -3  -2   9 1906.56 277.015  50
  -3  -2   9 1567.35 187.177  35
   3  -2  -9 2006.42 214.859  19
  -3  -2   8 2042.55 284.419  50
  -3  -2   8 2252.55 212.593  35
  -3  -2   8 2033.61 271.303  10
   3  -2  -8 2111.05 220.276  19
   3  -2  -7 162.488 115.088  52
  -3  -2   7 267.721 111.202  50
  -3  -2   7 242.477 78.2167  35
  -3  -2   7 186.604 91.8243  10
   3  -2  -7 233.783 78.9684  19
   3  -2  -6 18676.2 1194.95  52
  -3  -2   6 20232.6 1143.81  50
  -3  -2   6 21065.0 997.503  35
  -3  -2   6 19464.6 1106.27  10
   3  -2  -6 20715.5 1012.86  19
   3  -2  -5 5052.07 518.184  52
  -3  -2   5 6216.98 485.467  50
  -3  -2   5 5950.83 370.521  35
  -3  -2   5 6034.87 462.157  10
   3  -2  -5 5755.85 376.354  19
   3  -2  -4 95.7148 107.257  52
  -3  -2   4 417.213 125.952  50
   3  -2  -4 253.391 64.3189  40
  -3  -2   4 389.648 80.9762  35
  -3  -2   4 224.340 87.4840  10
   3  -2  -4 326.098 82.0741  19
  -3  -2   4 314.982 102.311  54
  -3  -2   3 252.313 87.1892  54
  -3  -2   3 258.342 99.8705  50
   3  -2  -3 226.501 67.0100  27
   3  -2  -3 283.762 65.0473  40
   3  -2  -3 162.187 76.7304  39
  -3  -2   3 308.156 73.7900  35
  -3  -2   3 232.580 95.5769  10
   3  -2  -3 223.493 68.7564  19
   3  -2  -3 266.182 140.599  52
   3  -2  -2 23130.7 1352.26  52
   3  -2  -2 22343.7 1076.18  27
   3  -2  -2 22784.8 1066.64  40
   3  -2  -2 21093.4 1099.98  39
  -3  -2   2 24660.9 1091.62  35
  -3  -2   2 23419.4 1202.28  10
   3  -2  -2 22894.7 1088.03  19
  -3  -2   2 24626.2 1208.87  54
   3  -2  -1 15066.9 743.678  27
   3  -2  -1 14991.8 997.982  52
   3  -2  -1 14851.3 728.040  40
   3  -2  -1 14434.5 769.626  39
  -3  -2   1 16690.6 752.418  35
   3  -2   0 10107.4 542.438  27
  -3  -2   0 9616.32 659.779  49
   3  -2   0 10318.1 529.003  40
   3  -2   0 10617.3 577.836  39
   3  -2   0 10638.0 788.248  52
   3  -2   0 9112.49 630.100  33
  -3  -2   0 10636.7 654.813  54
   3  -2   1 3957.13 273.140  27
  -3  -2  -1 3986.64 374.845  49
   3  -2   1 3142.85 315.711  42
   3  -2   1 3731.98 444.645  52
   3  -2   1 3985.52 259.035  40
   3  -2   1 4524.77 308.268  39
   3  -2   1 3605.77 357.187  33
  -3  -2  -1 4072.69 262.827  32
  -3  -2  -1 4122.72 361.228  54
   3  -2   2 9242.80 518.801  27
  -3  -2  -2 8496.94 640.604  49
   3  -2   2 10214.3 552.155  39
   3  -2   2 8960.75 607.438  42
   3  -2   2 9223.74 639.991  33
  -3  -2  -2 10089.4 510.161  32
  -3  -2  -2 10133.6 638.948  54
  -3  -2  -3 3635.64 377.290  49
   3  -2   3 4415.52 377.381  42
  -3  -2  -3 4346.71 350.292   5
   3  -2   3 3779.16 386.743  33
  -3  -2  -3 4091.93 271.060  32
   3  -2   3 4291.40 289.310  27
  -3  -2  -3 4158.56 376.411  54
   3  -2   4 7662.70 461.730  27
  -3  -2  -4 7761.18 590.127  49
   3  -2   4 7798.38 561.022  42
   3  -2   4 7359.39 528.337  38
  -3  -2  -4 8517.65 555.378   5
   3  -2   4 7630.77 591.577  33
  -3  -2  -4 8500.98 451.597  32
  -3  -2  -4 8657.04 586.821  54
  -3  -2  -5 11985.4 802.587  49
   3  -2   5 13235.5 802.737  46
   3  -2   5 13012.4 782.760  42
   3  -2   5 12404.6 766.859  38
  -3  -2  -5 12479.6 767.202   5
   3  -2   5 12512.6 810.884  33
  -3  -2  -5 12623.5 647.165  32
   3  -2   5 12876.5 682.308  27
  -3  -2  -6 1517.68 233.924  49
   3  -2   6 1632.28 238.359  46
   3  -2   6 1367.42 167.990  27
   3  -2   6 1363.84 217.347  42
   3  -2   6 1675.44 239.153  38
   3  -2   6 1359.27 233.375  33
  -3  -2  -6 1404.92 149.000  32
  -3  -2  -6 1210.87 200.433   5
   3  -2   7 6019.62 414.346  27
  -3  -2  -7 4590.61 448.855  49
   3  -2   7 6077.38 521.779  46
   3  -2   7 6048.13 483.002  38
  -3  -2  -7 5923.51 480.926   5
   3  -2   7 5478.92 475.865  33
  -3  -2  -7 5932.84 366.721  32
   3  -2   8 301.084 106.046  27
   3  -2   8 363.856 141.261  46
   3  -2   8 349.699 135.628  38
  -3  -2  -8 350.979 114.965   5
  -3  -2  -8 333.785 87.9862  32
   3  -2   9 7975.87 574.518  38
  -3  -2  -9 7452.04 454.187  32
   3  -2  10 497.511 151.426  38
  -3  -2 -10 572.538 105.300  32
   3  -2  11 8153.72 541.135  28
   3  -2  11 7964.46 556.406  38
  -3  -2 -11 8203.77 476.995  32
   3  -2  12 5347.64 401.248  28
   3  -2  12 5386.29 410.893  38
  -3  -2 -12 5079.03 340.300  32
   3  -2  12 5404.12 397.866  17
   3  -2  13 173.243 82.6309  17
   3  -2  13 157.377 89.0836  28
   3  -2  13 43.7498 75.4203  38
  -3  -2 -13 139.102 60.3789  32
   3  -2  14 614.586 117.472  17
   3  -2  14 513.425 104.165  38
  -3  -2 -14 605.044 93.1331  32
   3  -2  14 548.508 111.538  28
   3  -2  15 9683.35 527.748  28
   3  -2  15 9422.88 525.600  17
   3  -2  16 12153.5 605.909  28
  -3  -1  18 245.139 54.1035  22
   3  -1 -17 592.804 82.0312  26
  -3  -1  17 790.374 100.445  35
   3  -1 -16 240.657 65.1674  26
  -3  -1  16 218.701 72.1304  35
   3  -1 -15 208.245 66.9927  26
  -3  -1  15 157.074 76.7256  35
   3  -1 -15 253.288 72.3820  18
   3  -1 -14 2120.67 195.732  26
  -3  -1  14 2267.38 221.901  35
   3  -1 -13 10524.4 606.373  26
  -3  -1  13 12017.7 653.750  35
   3  -1 -12 5396.76 362.026  26
   3  -1 -12 5103.62 377.199  25
  -3  -1  12 4903.66 370.141  35
   3  -1 -11 1471.06 177.091  26
   3  -1 -11 1441.63 185.357  25
  -3  -1  11 1455.49 182.257  35
   3  -1 -11 1541.27 194.127  19
   3  -1 -10 4388.76 336.236  26
   3  -1 -10 4732.92 353.884  25
  -3  -1  10 4025.52 415.259  50
  -3  -1  10 4326.90 326.813  35
   3  -1 -10 3943.71 331.742  19
  -3  -1  10 4562.77 460.405   1
  -3  -1   9 33477.4 1717.05  50
   3  -1  -9 35088.3 1599.11  25
  -3  -1   9 32980.8 1678.53  13
   3  -1  -9 33313.8 1828.21   2
  -3  -1   9 31709.0 1540.77  35
  -3  -1   9 33024.8 1686.15  10
   3  -1  -9 32922.9 1577.05  19
  -3  -1   8 10869.3 695.562  50
   3  -1  -8 8596.20 503.747  45
   3  -1  -8 10341.1 591.616  25
  -3  -1   8 9722.48 637.703  13
   3  -1  -8 10168.2 756.321   2
  -3  -1   8 9144.04 528.073  35
  -3  -1   8 8783.00 625.539  10
   3  -1  -8 9371.17 559.755  19
  -3  -1   8 8814.69 634.008  54
  -3  -1   7 2353.20 284.831  50
   3  -1  -7 1913.35 176.213  45
   3  -1  -7 2569.71 247.689  25
  -3  -1   7 2151.73 245.313  13
   3  -1  -7 2158.72 304.656   2
  -3  -1   7 2121.71 192.517  35
  -3  -1   7 2024.27 246.618  10
   3  -1  -7 2064.12 206.145  19
  -3  -1   7 1975.23 247.858  54
   3  -1  -6 1696.09 263.026  52
  -3  -1   6 1827.06 238.624  50
   3  -1  -6 1578.73 158.439  45
  -3  -1   6 1873.04 222.896  13
   3  -1  -6 1840.55 269.047   2
   3  -1  -6 1843.10 161.673  37
  -3  -1   6 1583.64 209.247  10
   3  -1  -6 1676.22 177.283  19
  -3  -1   6 1416.32 207.738  54
   3  -1  -5 18616.3 1177.47  52
  -3  -1   5 21194.0 1107.20  50
   3  -1  -5 19280.7 959.935  45
   3  -1  -5 21790.5 1164.54   2
  -3  -1   5 20731.7 1075.23  13
  -3  -1   5 20504.3 1074.90  10
   3  -1  -5 20385.7 988.416  19
  -3  -1   5 21627.0 1096.18  54
  -3  -1   4 119.574 71.6877  54
  -3  -1   4 84.3316 69.6023  50
   3  -1  -4 115.028 57.6502  45
   3  -1  -4 106.102 98.1978  52
   3  -1  -4 80.9557 41.8936  40
  -3  -1   4 126.281 66.3421  13
   3  -1  -4 89.4991 56.2257  39
  -3  -1   4 127.962 69.0549  10
   3  -1  -4 156.093 58.2503  19
   3  -1  -4 81.8823 83.5408   2
   3  -1  -3 2180.34 307.769  52
  -3  -1   3 2260.02 246.016  50
   3  -1  -3 2566.84 193.120  45
   3  -1  -3 2242.52 261.297   2
  -3  -1   3 2443.96 246.908  13
   3  -1  -3 2378.34 180.941  40
   3  -1  -3 2223.37 197.640  39
  -3  -1   3 2519.13 247.242  10
   3  -1  -3 2628.31 204.572  19
  -3  -1   3 2725.20 263.660  54
  -3  -1   2 316.584 96.9027  54
   3  -1  -2 285.946 71.2799  27
   3  -1  -2 219.790 62.1876  45
   3  -1  -2 316.512 65.3494  40
   3  -1  -2 188.394 110.126  52
  -3  -1   2 331.599 94.1595  13
   3  -1  -2 175.010 72.8205  39
  -3  -1   2 297.682 91.1466  50
  -3  -1   2 261.588 88.6432  10
   3  -1  -2 28.1954 65.8458   2
  -3  -1   1 2882.16 271.197  50
   3  -1  -1 3057.39 221.385  27
   3  -1  -1 3112.53 290.953   2
   3  -1  -1 2751.91 203.339  45
  -3  -1   1 3074.40 275.036  13
   3  -1  -1 3293.48 214.595  40
   3  -1  -1 3030.08 237.115  39
   3  -1  -1 2865.05 351.355  52
  -3  -1   1 2864.37 267.534  10
  -3  -1   1 3285.73 292.250  54
  -3  -1   0 239.552 87.5324  54
   3  -1   0 448.136 149.612  52
  -3  -1   0 268.524 87.3508  50
  -3  -1   0 190.251 89.3653  49
   3  -1   0 201.603 82.1703  42
   3  -1   0 362.469 67.5488  40
  -3  -1   0 236.963 79.7459  13
   3  -1   0 328.319 86.2381  39
   3  -1   0 332.448 100.611   2
   3  -1   0 340.427 115.081  33
   3  -1   1 8618.21 678.905  52
   3  -1   1 9818.20 596.183   2
   3  -1   1 9478.03 500.769  27
  -3  -1  -1 8233.15 604.780  49
   3  -1   1 8820.84 548.175  42
  -3  -1  -1 10079.0 582.992  13
   3  -1   1 9676.48 487.324  40
   3  -1   1 9737.99 521.215  39
   3  -1   1 8092.49 578.450  33
  -3  -1  -1 9576.63 488.086  32
  -3  -1  -1 10240.2 602.471  54
   3  -1   2 11251.2 640.299   2
   3  -1   2 9056.29 532.101   4
   3  -1   2 8966.20 709.778  52
   3  -1   2 9615.48 524.794  27
  -3  -1  -2 9200.94 649.917  49
   3  -1   2 10468.5 600.533  42
  -3  -1  -2 10657.4 612.342  13
   3  -1   2 10274.8 515.923  40
   3  -1   2 10551.8 548.180  39
   3  -1   2 9714.17 639.393  33
  -3  -1  -2 10296.0 516.955  32
  -3  -1  -2 10740.7 629.538  54
   3  -1   3 946.203 124.397   4
   3  -1   3 896.878 115.442  27
  -3  -1  -3 844.145 166.222  49
   3  -1   3 1150.80 168.175  46
   3  -1   3 829.456 200.145  52
  -3  -1  -3 1229.22 167.762  13
   3  -1   3 909.072 151.849  42
   3  -1   3 1056.38 110.204  40
   3  -1   3 1082.73 129.360  39
   3  -1   3 936.310 164.313   2
   3  -1   3 777.805 170.412  33
  -3  -1  -3 1070.52 115.244  32
  -3  -1  -3 1030.66 161.106  54
   3  -1   4 9442.39 520.165  27
  -3  -1  -4 8710.77 633.958  49
   3  -1   4 9105.01 610.187  46
   3  -1   4 10188.7 602.703  42
  -3  -1  -4 10062.9 600.007  13
   3  -1   4 9453.13 632.777  38
  -3  -1  -4 10192.4 602.988   5
   3  -1   4 9884.72 649.772  33
  -3  -1  -4 9689.15 503.353  32
   3  -1   4 9975.48 629.125   2
  -3  -1  -4 9300.72 604.882  54
   3  -1   4 9328.75 533.643   4
  -3  -1  -5 186.862 79.8774  54
  -3  -1  -5 67.6174 75.7843  49
   3  -1   5 252.486 99.7785  46
   3  -1   5 160.775 69.4417   4
   3  -1   5 151.819 92.8665  42
  -3  -1  -5 210.067 86.2563  13
   3  -1   5 214.292 115.522  38
  -3  -1  -5 209.450 61.0096  36
   3  -1   5 218.525 104.201   2
   3  -1   5 265.361 126.601  33
  -3  -1  -5 301.554 94.6746   5
  -3  -1  -5 293.488 67.8876  32
   3  -1   6 6384.66 396.153  28
  -3  -1  -6 5311.53 471.048  49
   3  -1   6 7342.67 530.707  46
   3  -1   6 5941.60 446.127  42
  -3  -1  -6 6347.28 464.649  13
   3  -1   6 7128.35 528.767  38
  -3  -1  -6 6227.04 369.298  36
  -3  -1  -6 5898.61 465.830   5
   3  -1   6 6814.56 509.445  33
  -3  -1  -6 6361.70 376.080  32
   3  -1   6 6553.32 501.626   2
   3  -1   6 6427.31 416.806   4
   3  -1   7 5273.37 370.575  28
  -3  -1  -7 4641.48 432.529  49
   3  -1   7 5570.91 484.790  46
   3  -1   7 5892.77 428.136  42
  -3  -1  -7 6129.21 448.151  13
   3  -1   7 4893.76 452.650  38
  -3  -1  -7 5607.12 342.377  36
  -3  -1  -7 5541.06 446.207   5
   3  -1   7 5120.75 439.933  33
  -3  -1  -7 5742.91 348.038  32
   3  -1   7 5700.31 482.271   2
   3  -1   7 5077.82 375.757   4
   3  -1   8 56335.6 2451.79  28
   3  -1   8 57694.4 2684.23  46
   3  -1   8 49093.6 2463.20  42
  -3  -1  -8 55122.4 2535.07  13
   3  -1   8 54333.1 2565.35  38
   3  -1   8 51113.0 2797.87  12
  -3  -1  -8 53879.4 2376.77  36
  -3  -1  -8 49249.5 2516.11   5
  -3  -1  -8 55697.6 2386.14  32
   3  -1   8 54713.0 2609.51   2
   3  -1   8 53248.1 2447.16   4
   3  -1   9 6037.59 439.184  28
   3  -1   9 6949.01 615.682  46
   3  -1   9 6016.61 502.660  38
  -3  -1  -9 6446.56 384.158  36
  -3  -1  -9 5771.62 481.350   5
  -3  -1  -9 5950.53 382.408  32
   3  -1   9 5352.71 422.094   4
   3  -1  10 1390.06 208.939  28
   3  -1  10 1787.00 257.810  38
  -3  -1 -10 1663.46 171.304  36
  -3  -1 -10 1801.89 179.970  32
   3  -1  10 1355.69 197.250   4
   3  -1  11-15.6419 96.6380  28
   3  -1  11-14.4191 85.4484   4
   3  -1  11 65.5974 110.985  38
  -3  -1 -11 73.4192 51.4116  36
  -3  -1 -11 43.1071 51.1037  32
   3  -1  12 14868.1 859.558  28
   3  -1  12 12782.3 822.199  38
  -3  -1 -12 15591.3 745.778  36
  -3  -1 -12 14961.5 748.885  32
   3  -1  12 12693.5 810.079   4
   3  -1  13 1385.92 206.435  28
   3  -1  13 1321.98 191.569  38
  -3  -1 -13 1429.95 148.533  36
  -3  -1 -13 1467.93 155.411  32
   3  -1  13 1279.03 193.353   4
   3  -1  14 1020.78 162.490  28
   3  -1  14 864.072 155.771   4
  -3  -1 -14 865.949 113.271  36
  -3  -1 -14 877.596 116.881  32
   3  -1  15 243.610 84.0986  28
   3  -1  15 243.486 83.1906   4
  -3  -1 -15 261.390 61.3527  36
  -3  -1 -15 273.509 67.0135  32
   3  -1  16 2466.17 203.379  28
  -3  -1 -16 2463.90 165.312  36
   3  -1  16 2026.34 194.618   4
   3  -1  17 1701.80 144.888   4
   3  -1  17 1964.82 151.967  28
  -3  -1 -17 1674.02 120.143  36
  -3   0  18 73.5019 38.2705  35
   3   0 -17 2538.02 187.140  26
   3   0 -17 2831.30 202.097  18
   3   0 -16 18.3335 45.3403  26
  -3   0  16 36.4997 52.6227  35
   3   0 -16 78.0760 44.7538  18
   3   0 -15 5671.85 367.322  26
  -3   0  15 6927.78 404.217  35
   3   0 -15 5868.65 383.283  18
   3   0 -14 135.717 64.6579  26
   3   0 -14 9.90305 59.9999  25
   3   0 -14 83.8810 57.6373  18
   3   0 -13 6756.80 442.251  25
   3   0 -13 6685.68 424.958  26
   3   0 -13 5971.96 416.278  18
   3   0 -12 1036.95 156.368  26
   3   0 -12 1067.21 164.890  25
   3   0 -12 1079.36 151.384  18
   3   0 -11 7202.14 495.913  25
   3   0 -11 7174.48 475.111  19
   3   0 -11 7687.80 520.996  31
  -3   0  10 1639.59 279.691   1
   3   0 -10 1494.37 154.391  45
   3   0 -10 1461.10 202.137  25
  -3   0  10 1851.64 254.714  13
   3   0 -10 1435.95 180.448  19
  -3   0  10 1147.81 213.404  54
   3   0 -10 1201.37 238.803   3
   3   0 -10 1793.75 231.352  31
   3   0 -10 1221.86 266.064   2
  -3   0   9 2880.38 321.379  54
   3   0  -9 2553.15 215.878  45
   3   0  -9 2904.76 293.633  25
  -3   0   9 3009.65 322.733  13
   3   0  -9 2442.18 211.163  37
   3   0  -9 2737.63 377.553   2
   3   0  -9 2972.35 261.037  19
   3   0  -9 3299.18 317.091  31
  -3   0   8 206.141 99.7211  54
  -3   0   8 84.1331 75.1856  50
   3   0  -8 124.669 59.7024  45
   3   0  -8 139.763 91.5595  25
  -3   0   8 180.785 97.5575  13
   3   0  -8 122.249 64.3355  37
   3   0  -8 167.186 68.9829  19
   3   0  -8 147.003 121.222   2
   3   0  -8 169.886 101.138  31
  -3   0   7 1719.96 232.609  54
  -3   0   7 2292.12 266.055  50
   3   0  -7 2411.30 257.964  25
   3   0  -7 1976.45 178.310  45
  -3   0   7 2137.45 249.862  13
   3   0  -7 2184.31 303.431   2
   3   0  -7 2011.33 178.352  37
   3   0  -7 2034.76 196.865  19
   3   0  -7 2161.41 263.821  31
  -3   0   6 28355.8 1431.58  54
  -3   0   6 30439.3 1453.36  50
   3   0  -6 26941.2 1294.67  45
   3   0  -6 28602.8 1426.90  25
  -3   0   6 31681.6 1447.10  13
   3   0  -6 31495.2 1544.55   2
   3   0  -6 26598.2 1291.91  37
   3   0  -6 28536.3 1328.47  19
   3   0  -6 27741.6 1431.26  31
  -3   0   5 379.178 101.991  54
  -3   0   5 501.389 119.335  50
   3   0  -5 565.485 131.020  25
  -3   0   5 512.621 117.364  13
   3   0  -5 461.306 89.8887  39
   3   0  -5 435.081 78.8766  37
   3   0  -5 414.735 80.4786  45
   3   0  -5 391.904 79.0593  19
   3   0  -5 493.431 133.657   2
   3   0  -5 313.616 108.596  31
  -3   0   4 1042.30 160.910  50
   3   0  -4 766.336 101.509  45
   3   0  -4 856.187 114.500  39
  -3   0   4 804.010 140.804  13
   3   0  -4 818.757 101.786  37
  -3   0   4 973.532 147.579  11
   3   0  -4 786.848 108.211  19
   3   0  -4 1044.31 181.102   2
   3   0  -4 857.969 179.341  52
  -3   0   4 1011.11 156.623  54
  -3   0   3 73.3691 64.1063  54
   3   0  -3 39.0821 43.0914  45
  -3   0   3 24.6876 54.9979  50
  -3   0   3 12.1020 47.2948  13
   3   0  -3 27.6860 50.6028  39
   3   0  -3-17.0233 69.7643  52
   3   0  -3 22.1383 44.8524  37
  -3   0   3 11.2092 55.4063  11
   3   0  -3 44.3704 60.6148   2
  -3   0   2 11000.5 636.554  50
   3   0  -2 10812.0 654.631   2
   3   0  -2 10046.6 531.528  45
  -3   0   2 10766.1 622.565  13
   3   0  -2 10223.9 550.796  39
   3   0  -2 9123.48 520.615  37
  -3   0   2 10642.3 609.360  11
  -3   0   2 11908.1 646.818  54
   3   0  -1 9997.43 694.807  52
   3   0  -1 11120.9 658.563   2
  -3   0   1 11340.2 638.871  50
  -3   0   1 9970.88 646.323  49
  -3   0   1 12034.1 643.881  13
   3   0  -1 9670.21 519.550  40
   3   0  -1 10136.5 551.377  39
  -3   0   1 11185.3 622.278  11
  -3   0   1 10932.4 629.366  54
   3   0   0 17565.1 1087.98  52
   3   0   0 18048.9 978.114   2
  -3   0   0 20473.6 995.641  50
  -3   0   0 16742.8 992.396  49
  -3   0   0 18786.2 961.369  13
   3   0   0 21067.3 897.270  39
  -3   0   0 17416.4 933.454  11
   3   0   0 15236.7 962.792  33
  -3   0   0 17236.2 951.292  54
   3   0   1 4431.24 362.091   2
   3   0   1 4683.79 315.003  42
  -3   0  -1 5002.54 359.667  13
   3   0   1 4318.44 294.012  39
  -3   0  -1 4013.04 375.619  49
  -3   0  -1 4803.39 344.872  11
   3   0   1 4868.56 442.594  52
   3   0   1 4186.35 356.716  33
  -3   0  -1 4953.06 355.084  54
   3   0   2 23227.8 1160.79   2
   3   0   2 24165.1 1295.43  52
  -3   0  -2 19529.0 1158.81  49
   3   0   2 22477.3 1073.91  42
  -3   0  -2 23419.9 1126.69  13
   3   0   2 22034.3 1037.54  39
  -3   0  -2 21339.2 1100.15  11
   3   0   2 22021.9 1147.45  33
  -3   0  -2 22307.1 1017.82  32
  -3   0  -2 21894.0 1112.99  54
   3   0   3 13970.8 764.626   4
   3   0   3 14972.2 754.697  28
   3   0   3 16640.7 1017.13  52
  -3   0  -3 14561.1 888.561  49
   3   0   3 16070.9 934.707  51
   3   0   3 16050.9 797.547  42
  -3   0  -3 16329.8 844.222  13
  -3   0  -3 16127.3 831.016  11
   3   0   3 15459.4 869.846  33
  -3   0  -3 15106.4 732.580  32
   3   0   3 15984.0 871.772   2
   3   0   4 1968.07 171.172  28
   3   0   4 1680.93 293.720  52
   3   0   4 1463.38 235.807  51
  -3   0  -4 1601.20 229.802  49
   3   0   4 1747.44 219.915  46
   3   0   4 1833.26 191.516  42
  -3   0  -4 2076.02 221.580  13
   3   0   4 1829.75 246.812  38
  -3   0  -4 1827.23 203.999  11
   3   0   4 1918.63 239.457  33
  -3   0  -4 1844.60 153.190  32
   3   0   4 1925.84 232.064   2
   3   0   4 1907.06 180.797   4
   3   0   5 938.719 125.450  28
   3   0   5 1092.67 252.725  52
  -3   0  -5 837.275 169.267  49
   3   0   5 966.714 166.189  46
  -3   0  -5 1048.03 161.298  13
   3   0   5 874.031 138.421  42
   3   0   5 1066.77 202.933  38
  -3   0  -5 979.496 150.417  11
  -3   0  -5 1014.66 113.569  36
   3   0   5 854.442 168.124   2
   3   0   5 977.097 180.711  33
  -3   0  -5 1152.22 118.475  32
   3   0   5 1177.09 144.468   4
   3   0   6 934.148 127.575  28
  -3   0  -6 876.194 171.178  49
   3   0   6 821.816 169.903  46
   3   0   6 857.893 132.127   4
   3   0   6 1160.48 156.824  42
  -3   0  -6 896.949 155.705  13
   3   0   6 854.630 190.785  38
  -3   0  -6 971.071 158.341  11
  -3   0  -6 1009.33 118.868  36
   3   0   6 896.445 174.339   2
   3   0   6 929.122 169.431  33
  -3   0  -6 968.265 115.367  32
  -3   0  -6 1300.53 215.485   9
   3   0   7 240.247 85.2655  28
  -3   0  -7 180.711 95.6253  49
   3   0   7 98.6076 91.6113  46
   3   0   7 192.139 79.6387   4
   3   0   7 164.717 90.4423  42
  -3   0  -7 369.651 111.484  13
   3   0   7 177.446 126.261  38
  -3   0  -7 413.702 82.2216  36
   3   0   7 187.639 101.451   2
  -3   0  -7 200.580 87.1827  11
  -3   0  -7 228.560 65.7868  32
  -3   0  -7 122.455 87.8109   9
   3   0   8 5906.26 403.753  28
   3   0   8 6235.08 535.230  46
  -3   0  -8 5515.80 444.954  13
   3   0   8 5104.26 462.838  38
  -3   0  -8 5374.26 438.633  11
  -3   0  -8 5207.17 346.673  36
  -3   0  -8 5573.85 349.130  32
  -3   0  -8 5373.34 497.640   9
   3   0   8 6110.99 417.372   4
   3   0   9 2914.54 286.631  28
   3   0   9 2622.72 369.514  46
   3   0   9 2460.75 313.295  38
  -3   0  -9 2622.58 294.156  11
  -3   0  -9 2851.28 228.980  36
  -3   0  -9 2914.72 228.825  32
  -3   0  -9 2297.34 321.086   9
   3   0   9 3038.21 290.501   4
   3   0  10 89.5079 90.4036   4
   3   0  10 46.5914 90.1093  28
   3   0  10 176.606 106.986  38
  -3   0 -10 99.2333 62.3066  36
  -3   0 -10 130.287 63.7848  32
   3   0  11 5957.43 486.615  28
   3   0  11 6025.27 486.796  38
  -3   0 -11 6486.06 387.561  36
  -3   0 -11 5551.61 369.614  32
   3   0  11 5701.30 462.257   4
   3   0  12 1019.01 202.004  28
   3   0  12 912.483 183.833   4
   3   0  12 1100.51 198.392  38
  -3   0 -12 1068.11 134.791  36
  -3   0 -12 975.725 129.069  32
   3   0  13 452.778 156.280  28
   3   0  13 263.173 121.044   4
   3   0  13 439.719 133.287  38
  -3   0 -13 634.953 103.327  36
  -3   0 -13 482.747 90.7195  32
   3   0  14 5264.70 408.819  28
  -3   0 -14 4930.92 307.894  36
  -3   0 -14 4543.95 298.942  32
   3   0  14 4348.54 378.516   4
   3   0  15 11491.3 649.180  28
  -3   0 -15 10958.8 555.725  36
   3   0  15 10275.8 632.890   4
   3   0  16 2483.11 216.232  28
  -3   0 -16 2374.15 171.365  36
   3   0  16 2360.80 213.255   4
   3   0  17 827.043 102.021  28
   3   0  17 633.150 97.7050   4
  -3   0 -17 670.095 72.8243  36
   3   1 -18 253.395 50.5544  18
   3   1 -17 967.444 96.8085  26
   3   1 -17 1008.81 113.426  18
   3   1 -16 275.715 64.7856  26
   3   1 -16 342.721 76.8696  18
   3   1 -15 232.205 65.8098  26
   3   1 -15 139.959 63.9851  18
   3   1 -14 2295.24 203.120  26
   3   1 -14 2212.98 217.139  25
   3   1 -14 2048.13 206.304  18
   3   1 -13 11124.0 622.309  26
   3   1 -13 11327.8 648.129  25
   3   1 -13 10866.3 625.694  18
   3   1 -12 4774.64 312.044  45
   3   1 -12 4834.98 378.384  25
   3   1 -12 4590.60 310.225  37
   3   1 -12 4053.97 331.565  18
   3   1 -11 1290.37 150.206  45
   3   1 -11 1331.14 154.549  37
   3   1 -11 1392.01 181.024  18
   3   1 -11 1812.17 238.910  31
   3   1 -11 1594.13 212.034  25
   3   1 -10 4670.08 312.215  45
   3   1 -10 4369.52 384.226  25
   3   1 -10 4469.00 312.577  37
   3   1 -10 3968.80 328.811  18
   3   1 -10 4690.07 410.148  31
  -3   1  10 4962.03 504.216   1
  -3   1   9 34116.1 1719.97  54
   3   1  -9 31624.5 1635.06  25
  -3   1   9 33963.2 1679.84  13
   3   1  -9 32408.8 1518.17  37
   3   1  -9 32259.1 1806.49   2
   3   1  -9 33208.6 1514.52  45
   3   1  -9 32876.5 1667.41  31
  -3   1   8 8845.29 645.652  54
   3   1  -8 9166.14 623.482  25
  -3   1   8 9230.57 627.683  13
   3   1  -8 9822.18 527.070  45
   3   1  -8 9096.54 520.342  37
   3   1  -8 8908.95 722.728   2
   3   1  -8 9363.90 642.625  31
  -3   1   7 1949.72 253.422  54
   3   1  -7 2022.32 184.323  45
   3   1  -7 1495.98 224.733  25
  -3   1   7 2285.38 253.510  13
   3   1  -7 1852.08 283.371   2
   3   1  -7 2016.42 185.666  37
   3   1  -7 1997.32 256.207  31
  -3   1   6 1423.75 203.407  54
  -3   1   6 1426.87 195.962  50
   3   1  -6 1277.09 144.732  45
   3   1  -6 1008.60 183.953  25
  -3   1   6 1308.83 186.009  13
   3   1  -6 1252.24 139.953  39
   3   1  -6 1268.00 143.374  37
   3   1  -6 1367.75 237.139   2
   3   1  -6 1374.90 201.434  31
  -3   1   5 20585.2 1050.66  54
  -3   1   5 21892.3 1056.32  50
   3   1  -5 17183.3 1014.51  25
   3   1  -5 19207.4 927.360  45
   3   1  -5 18699.0 1087.27   2
  -3   1   5 20802.5 1039.80  13
   3   1  -5 19459.6 932.153  39
   3   1  -5 17876.5 919.499  37
  -3   1   5 21199.1 1039.99  11
   3   1  -5 18590.6 1012.15  31
  -3   1   4 25.7050 57.2882  54
   3   1  -4 25.1088 80.6217  25
   3   1  -4 42.3990 46.7767  44
   3   1  -4 45.4164 53.8099  45
  -3   1   4 12.4460 57.5699  13
   3   1  -4 35.2845 47.7966  39
  -3   1   4 51.3375 61.4457  50
   3   1  -4 109.103 56.6612  37
  -3   1   4 74.0837 62.9298  11
   3   1  -4 64.6010 66.2087   2
   3   1  -4 64.4265 73.8915  31
  -3   1   3 3114.85 274.680  50
   3   1  -3 1995.33 236.435  25
   3   1  -3 2735.90 197.485  45
   3   1  -3 2424.05 188.300  44
   3   1  -3 2323.96 270.551   2
  -3   1   3 3006.68 265.589  13
   3   1  -3 2718.88 212.457  39
   3   1  -3 2606.66 195.868  37
  -3   1   3 2476.56 248.366  11
   3   1  -3 2281.11 226.033  31
  -3   1   3 2867.94 262.795  54
  -3   1   2 216.252 83.0516  54
   3   1  -2 298.690 64.4193  44
  -3   1   2 359.202 99.0291  13
   3   1  -2 412.646 85.1466  39
   3   1  -2 384.756 70.5019  37
  -3   1   2 258.323 81.8447  11
  -3   1   2 320.657 101.932  50
   3   1  -2 399.319 113.592   2
   3   1  -2 208.042 105.453  52
  -3   1   1 2832.98 302.242  49
   3   1  -1 2876.48 284.903   2
   3   1  -1 2791.49 200.869  44
   3   1  -1 2721.45 212.267  42
  -3   1   1 2937.88 264.971  13
   3   1  -1 2733.82 213.905  39
  -3   1   1 3109.78 271.308  11
  -3   1   0 364.347 141.842  49
   3   1   0 281.511 63.8091  44
   3   1   0 391.031 82.9550  42
  -3   1   0 350.810 90.6382  13
   3   1   0 379.001 79.9536  39
  -3   1   0 323.228 92.4154  11
   3   1   0 428.247 117.770   2
   3   1   0 279.901 109.835  33
   3   1   1 10419.5 627.022   2
   3   1   1 9359.63 671.800  51
  -3   1  -1 8997.57 644.617  49
   3   1   1 9876.71 512.833  44
   3   1   1 9678.40 531.921  42
  -3   1  -1 9974.35 593.718  13
   3   1   1 10402.6 526.532  39
  -3   1  -1 10470.1 605.563  11
   3   1   1 9691.88 600.093  33
   3   1   2 11083.0 648.257   2
   3   1   2 9326.17 539.917   4
  -3   1  -2 10503.5 596.053  53
   3   1   2 10521.9 544.998  28
  -3   1  -2 9514.15 666.528  49
   3   1   2 9608.43 539.526  42
  -3   1  -2 10198.0 606.120  13
   3   1   2 11176.4 717.998  51
  -3   1  -2 11238.9 626.139  11
   3   1   2 9575.73 612.246  33
   3   1   2 10108.4 779.481  15
   3   1   3 1023.25 129.525   4
  -3   1  -3 1125.95 148.231  53
   3   1   3 1036.91 126.076  28
   3   1   3 1172.80 209.780  51
  -3   1  -3 996.370 226.630  49
   3   1   3 813.048 228.215  15
   3   1   3 1118.45 131.692  42
  -3   1  -3 1195.16 161.419  13
   3   1   3 733.658 145.424  38
  -3   1  -3 869.943 143.635  11
   3   1   3 873.528 156.778   2
   3   1   3 853.499 157.400  33
   3   1   4 10242.4 556.104  28
   3   1   4 10063.0 724.113  51
  -3   1  -4 10342.6 688.918  49
   3   1   4 10406.2 560.424  42
  -3   1  -4 10336.0 622.551  13
   3   1   4 9846.83 624.563  38
  -3   1  -4 10695.1 636.493  11
   3   1   4 10809.6 859.539  15
   3   1   4 10202.8 630.823  33
   3   1   4 11082.8 665.877   2
   3   1   4 9759.28 557.649   4
   3   1   5 305.491 79.4372  28
   3   1   5 440.367 146.820  51
  -3   1  -5 260.096 186.508  49
   3   1   5 130.235 156.100  15
   3   1   5 153.901 66.6866   4
   3   1   5 284.591 83.9442  42
  -3   1  -5 337.058 100.498  13
   3   1   5 167.027 105.058  38
  -3   1  -5 225.150 60.9310  36
  -3   1  -5 280.266 95.2225  11
   3   1   5 211.618 92.0081   2
   3   1   5 143.664 97.3061  33
   3   1   6 6654.39 411.509  28
   3   1   6 7391.60 609.842  51
   3   1   6 6318.04 671.623  15
  -3   1  -6 5720.04 499.610  49
   3   1   6 6877.28 420.587  42
  -3   1  -6 6704.36 473.051  13
   3   1   6 7172.93 507.762  38
  -3   1  -6 6690.67 479.399  11
  -3   1  -6 6816.46 383.204  36
   3   1   6 6267.22 465.013  33
   3   1   6 7264.06 516.244   2
   3   1   6 5717.16 402.039   4
   3   1   7 5712.78 373.585  28
   3   1   7 4490.25 573.395  15
  -3   1  -7 4363.54 428.931  49
  -3   1  -7 5425.00 422.066  13
   3   1   7 5086.46 435.412  38
   3   1   7 5615.92 540.772  51
  -3   1  -7 6080.73 444.431  11
  -3   1  -7 5496.77 331.376  36
  -3   1  -7 4140.49 428.601   9
   3   1   7 5466.90 458.994   2
   3   1   7 5252.17 368.298   4
   3   1   8 55851.5 2425.69  28
   3   1   8 52404.9 2701.60  51
  -3   1  -8 52645.9 2488.78  13
   3   1   8 52691.4 2517.48  38
  -3   1  -8 51874.0 2495.84  11
  -3   1  -8 53758.2 2348.35  36
  -3   1  -8 48973.7 2543.60   9
   3   1   8 56992.9 2596.20   2
   3   1   8 51871.6 2415.03   4
   3   1   9 6053.39 436.255  28
   3   1   9 5265.05 478.056  38
  -3   1  -9 6290.23 374.005  36
  -3   1  -9 4992.40 491.999   9
   3   1   9 5921.75 434.032   4
   3   1  10 1987.20 244.473  28
   3   1  10 1491.76 253.662  38
  -3   1 -10 1805.34 175.531  36
   3   1  10 1667.40 230.650   4
   3   1  11 84.9347 111.251  28
   3   1  11 132.839 106.805   4
   3   1  11 36.2374 116.506  38
  -3   1 -11 174.065 67.3411  36
  -3   1 -11 228.611 70.8839  34
   3   1  12 13327.6 857.461  28
   3   1  12 13190.0 846.165  38
  -3   1 -12 14720.4 722.333  36
  -3   1 -12 14671.6 713.305  34
   3   1  12 12846.0 840.206   4
   3   1  13 1801.80 243.583  28
   3   1  13 1347.70 217.676   4
  -3   1 -13 1467.84 150.102  36
  -3   1 -13 1479.57 146.969  34
   3   1  14 691.903 149.330  28
   3   1  14 539.352 148.582   4
  -3   1 -14 708.511 97.5365  36
  -3   1 -14 558.925 87.3312  34
   3   1  15 219.735 94.4475  28
   3   1  15 81.9377 76.9341   4
  -3   1 -15 235.547 55.0648  36
  -3   1 -16 2066.75 152.632  36
   3   1  16 2196.65 208.463   4
   3   1  17 1575.70 145.636   4
   3   2 -17 5629.10 318.636  18
   3   2 -16 162.724 59.2762  18
   3   2 -15 4611.06 270.689  37
   3   2 -15 4282.93 304.900  18
   3   2 -14 912.553 109.541  45
   3   2 -14 965.057 113.212  37
   3   2 -14 828.613 127.955  18
   3   2 -13 5203.28 322.583  45
   3   2 -13 5314.46 327.870  37
   3   2 -13 4649.74 349.738  18
   3   2 -12 2636.33 220.604  45
   3   2 -12 2899.79 272.076  25
   3   2 -12 3133.89 236.685  37
   3   2 -12 2358.56 243.905  18
   3   2 -12 2760.30 280.711  31
   3   2 -11 1363.81 157.381  45
   3   2 -11 1203.66 193.952  25
   3   2 -11 1292.17 154.505  37
   3   2 -11 1263.62 173.581  18
   3   2 -11 1556.51 215.876  31
   3   2 -10 1902.87 252.346  25
   3   2 -10 2115.66 196.247  45
   3   2 -10 1978.70 196.190  37
   3   2 -10 1735.41 213.240  18
   3   2 -10 2085.71 268.919  31
   3   2  -9 1400.79 227.138  25
   3   2  -9 1685.09 179.596  44
   3   2  -9 1549.67 176.447  37
   3   2  -9 1603.69 178.982  45
   3   2  -9 1583.78 208.134  18
   3   2  -9 1911.31 263.612  31
  -3   2   8 1889.89 265.053  54
   3   2  -8 1636.58 256.776  25
   3   2  -8 2081.88 200.374  45
   3   2  -8 1925.96 195.906  44
   3   2  -8 2151.23 207.437  37
   3   2  -8 1839.67 232.758  18
   3   2  -8 2393.03 284.412  31
   3   2  -7 359.974 136.531  25
   3   2  -7 500.461 104.778  45
   3   2  -7 297.103 87.6006  44
   3   2  -7 347.885 86.8816  39
   3   2  -7 417.785 97.9375  37
  -3   2   7 343.343 106.788  11
   3   2  -7 488.452 147.298  31
   3   2  -6 21664.3 1009.31  45
   3   2  -6 19996.3 998.112  44
   3   2  -6 21507.7 995.353  39
   3   2  -6 19788.5 999.496  37
  -3   2   6 21960.0 1108.05  11
   3   2  -6 20100.3 1091.90  31
   3   2  -5 5861.88 466.636  25
   3   2  -5 6886.43 412.653  45
   3   2  -5 6555.47 401.585  44
   3   2  -5 7129.63 412.875  39
   3   2  -5 6175.27 397.129  37
  -3   2   5 7139.95 486.217  11
   3   2  -5 6119.09 457.598  31
   3   2  -4 575.492 142.224  25
   3   2  -4 678.146 102.934  44
   3   2  -4 693.494 111.487  39
   3   2  -4 563.957 98.2344  37
  -3   2   4 595.906 130.274  11
   3   2  -4 520.572 122.238  31
   3   2  -3 329.328 135.834   8
   3   2  -3 84.9579 85.1548  25
   3   2  -3 124.663 57.8870  44
   3   2  -3 196.286 79.2742  39
  -3   2   3 281.521 86.9178  11
   3   2  -3 231.841 93.2820  31
   3   2  -2 23327.7 1308.62   8
   3   2  -2 22805.2 1158.54  25
   3   2  -2 23243.1 1079.30  44
   3   2  -2 22238.3 1091.26  42
   3   2  -2 23124.5 1102.99  39
  -3   2   2 24790.7 1186.32  11
   3   2  -2 22164.8 1127.47  31
  -3   2   1 16407.5 847.654  53
   3   2  -1 15072.1 937.892   8
   3   2  -1 15316.2 816.850  25
   3   2  -1 14289.7 733.824  44
   3   2  -1 14353.1 757.040  42
   3   2  -1 14719.9 761.180  39
  -3   2   1 16054.2 837.393  11
   3   2  -1 15567.8 821.627  33
   3   2  -1 14435.4 783.677  31
  -3   2   0 11490.6 647.110  53
   3   2   0 10953.5 736.075   8
   3   2   0 10667.1 726.636  51
  -3   2   0 10977.2 743.560  49
   3   2   0 10635.2 614.976  25
   3   2   0 9935.79 539.872  44
   3   2   0 9928.42 562.049  42
   3   2   0 10625.7 566.836  39
  -3   2   0 10688.8 631.367  11
   3   2   0 10290.8 628.312  33
   3   2   0 9768.18 582.307  31
   3   2   1 4537.61 420.773   8
  -3   2  -1 4331.51 335.562  53
   3   2   1 3546.11 386.657  51
  -3   2  -1 3264.84 375.836  49
   3   2   1 3681.98 305.653  25
   3   2   1 3669.08 252.785  44
   3   2   1 3905.41 275.904  42
   3   2   1 3766.84 265.412  39
  -3   2  -1 4146.38 330.794  11
   3   2   1 3666.46 334.964  33
   3   2   1 3328.97 281.541  31
   3   2   2 11842.0 777.042   8
  -3   2  -2 12545.6 691.056  53
   3   2   2 11632.0 786.040  51
   3   2   2 11387.5 805.580  15
  -3   2  -2 11322.3 775.704  49
   3   2   2 11372.6 653.132  25
   3   2   2 10991.7 582.221  44
   3   2   2 11007.3 602.467  42
   3   2   2 11960.4 642.521  38
  -3   2  -2 12220.8 686.476  11
   3   2   2 10863.1 680.904  33
   3   2   2 10612.1 625.238  31
   3   2   3 4043.33 403.331   8
  -3   2  -3 4447.41 350.641  53
   3   2   3 4106.97 420.432  51
   3   2   3 3377.98 420.727  15
  -3   2  -3 3548.51 404.310  49
   3   2   3 4026.28 286.700  42
   3   2   3 4421.62 327.113  38
  -3   2  -3 4067.03 345.031  11
   3   2   3 4148.64 357.957  33
   3   2   3 4178.42 315.114  31
   3   2   4 9060.40 645.291   8
  -3   2  -4 8123.08 538.749  53
   3   2   4 8036.79 651.024  51
   3   2   4 8061.49 698.088  15
  -3   2  -4 7537.71 623.999  49
   3   2   4 8117.65 475.341  42
   3   2   4 9235.17 536.749  38
  -3   2  -4 8345.06 551.395  11
   3   2   4 7823.54 544.199  33
   3   2   4 7900.90 501.316  31
  -3   2  -5 13366.0 756.561  53
   3   2   5 12783.6 680.295  28
   3   2   5 12632.5 885.276  51
   3   2   5 11878.7 930.994  15
  -3   2  -5 11700.8 839.574  49
   3   2   5 13310.4 679.769  42
   3   2   5 13530.3 748.668  38
  -3   2  -5 11837.5 744.774  11
   3   2   5 12438.7 749.504  33
   3   2   5 12813.4 714.479  31
   3   2   5 12867.8 846.285   8
  -3   2  -6 1205.29 178.445  53
   3   2   6 1061.20 247.489  51
  -3   2  -6 1430.66 337.452  49
   3   2   6 943.493 137.395  28
   3   2   6 917.029 256.934  15
   3   2   6 1173.05 185.554  38
  -3   2  -6 1113.22 181.931  11
   3   2   6 1223.62 191.546  33
   3   2   6 1102.17 164.649  31
   3   2   6 1378.24 240.170   8
   3   2   7 5902.58 386.314  28
   3   2   7 6157.76 595.932  51
  -3   2  -7 4872.76 507.803  49
   3   2   7 5298.33 616.100  15
   3   2   7 5670.86 449.994  38
  -3   2  -7 5470.96 440.615  11
  -3   2  -7 4446.53 441.962   9
   3   2   7 5615.26 527.254   8
   3   2   8 89.3221 74.4637  28
   3   2   8 129.322 119.942  51
   3   2   8 135.086 116.269  38
  -3   2  -8 179.064 107.271   9
   3   2   9 7760.42 511.249  28
   3   2   9 7430.28 576.884  38
   3   2  10 261.611 135.211  38
  -3   2 -10 318.557 80.5112  34
   3   2  11 7665.08 596.134  38
  -3   2 -11 8350.02 465.880  34
   3   2  12 5487.87 469.497  38
  -3   2 -12 6695.69 381.161  34
  -3   2 -13 299.400 70.6151  34
  -3   2 -14 632.037 90.8422  34
  -3   2 -15 10250.8 507.719  34
  -3   2 -16 13175.6 609.641  34
   3   3 -16 5388.02 273.442  37
   3   3 -16 5026.62 297.681  18
   3   3 -15 496.903 68.3218  45
   3   3 -15 609.585 73.9281  37
   3   3 -15 408.922 81.9857  18
   3   3 -14 1409.03 128.062  45
   3   3 -14 1427.38 131.466  37
   3   3 -14 1138.40 142.139  18
   3   3 -13 6972.99 395.585  45
   3   3 -13 7308.62 394.054  44
   3   3 -13 7072.44 398.412  37
   3   3 -13 6534.19 431.906  18
   3   3 -12 325.533 83.9381  45
   3   3 -12 551.004 92.1229  44
   3   3 -12 440.950 88.4085  37
   3   3 -12 416.718 103.709  18
   3   3 -11 337.563 87.4392  45
   3   3 -11 213.898 71.9878  44
   3   3 -11 309.286 84.2451  37
   3   3 -11 201.310 97.6637  18
   3   3 -10 2067.52 196.408  45
   3   3 -10 2166.97 208.456  44
   3   3 -10 2003.68 199.746  37
   3   3 -10 1646.92 221.901  18
   3   3  -9 10472.9 679.300  25
   3   3  -9 10911.1 584.160  45
   3   3  -9 10517.7 596.890  44
   3   3  -9 10290.4 585.107  37
   3   3  -9 8552.54 629.843  18
   3   3  -9 9462.50 666.097  31
   3   3  -8 3178.13 350.965  25
   3   3  -8 4267.94 305.335  45
   3   3  -8 3765.51 306.556  44
   3   3  -8 3717.63 279.285  39
   3   3  -8 3775.79 299.834  37
   3   3  -8 3529.90 364.268  18
   3   3  -8 3285.60 353.906  31
   3   3  -7 1274.77 163.963  45
   3   3  -7 602.619 164.888  25
   3   3  -7 808.168 142.444  44
   3   3  -7 831.387 128.032  39
   3   3  -7 1086.35 153.989  37
   3   3  -7 882.258 185.438  31
   3   3  -7 820.206 198.075  18
   3   3  -6 5695.48 477.914  25
   3   3  -6 6284.46 408.238  45
   3   3  -6 6348.81 420.185  44
   3   3  -6 6329.68 400.883  39
   3   3  -6 6046.10 407.648  37
   3   3  -6 5793.38 536.585  18
   3   3  -6 5556.04 462.195  31
   3   3  -5 13730.3 874.691  25
   3   3  -5 16112.8 810.278  44
   3   3  -5 16337.9 808.659  39
   3   3  -5 15608.1 1018.93  18
   3   3  -5 13778.3 848.325  31
  -3   3   4 781.079 151.449  53
   3   3  -4 639.206 151.957  25
   3   3  -4 678.328 116.468  44
   3   3  -4 695.115 118.385  42
   3   3  -4 914.798 136.747  39
   3   3  -4 494.275 125.728  31
  -3   3   3 3937.24 358.276  53
   3   3  -3 3403.58 428.174   8
   3   3  -3 3388.37 331.429  25
   3   3  -3 3714.92 275.197  44
   3   3  -3 3673.96 290.746  42
   3   3  -3 3596.15 295.512  39
   3   3  -3 3678.00 317.081  31
  -3   3   2 2555.54 287.858  53
   3   3  -2 2430.25 343.626   8
   3   3  -2 1956.08 242.099  25
   3   3  -2 2149.51 194.874  44
   3   3  -2 2191.69 216.695  42
   3   3  -2 2310.15 230.236  39
   3   3  -2 1942.08 226.355  31
   3   3  -1 3836.24 442.350   8
   3   3  -1 4105.63 354.140  25
   3   3  -1 4129.76 288.843  44
   3   3  -1 4240.38 316.601  42
   3   3  -1 3879.91 311.814  39
   3   3  -1 4170.56 395.471  33
   3   3  -1 4327.45 336.555  31
  -3   3   0 20755.8 1096.86  53
   3   3   0 20114.7 1228.67   8
  -3   3   0 19247.3 1274.22  49
   3   3   0 20374.6 1062.64  25
   3   3   0 19286.6 965.884  44
   3   3   0 20745.8 1010.49  42
   3   3   0 19564.8 1000.55  39
   3   3   0 22318.6 1107.41  33
   3   3   0 19269.7 1027.53  31
  -3   3  -1 23962.4 1205.68  53
   3   3   1 22110.0 1333.70   8
  -3   3  -1 22642.1 1383.73  49
   3   3   1 22024.3 1159.54  25
   3   3   1 22965.5 1073.64  44
   3   3   1 21891.1 1105.10  42
   3   3   1 24292.7 1234.91  33
   3   3   1 21653.9 1128.53  31
   3   3   2 18238.2 1132.30   8
  -3   3  -2 17828.2 988.744  53
  -3   3  -2 17721.1 1158.97  49
   3   3   2 17551.4 954.772  25
   3   3   2 17761.9 904.047  42
   3   3   2 17917.2 934.776  38
   3   3   2 19925.5 1030.25  33
   3   3   2 16891.1 924.000  31
  -3   3  -3 2325.80 254.289  53
   3   3   3 1940.60 290.392  51
   3   3   3 1730.08 290.553   8
  -3   3  -3 1842.62 324.972  49
   3   3   3 1999.89 242.469  25
   3   3   3 1875.15 323.585  15
   3   3   3 2476.85 213.908  42
   3   3   3 2152.49 224.066  38
   3   3   3 2203.82 287.850  33
   3   3   3 1782.32 212.751  31
   3   3   4 18318.0 1112.61   8
  -3   3  -4 17005.8 960.961  53
   3   3   4 15403.4 1051.57  51
  -3   3  -4 14764.4 1064.42  49
   3   3   4 17009.2 1121.39  15
   3   3   4 18055.9 941.346  25
   3   3   4 16548.5 859.961  42
   3   3   4 18625.3 923.419  38
   3   3   4 18247.2 977.966  33
   3   3   4 16095.2 896.633  31
   3   3   5 5991.10 537.375   8
   3   3   5 4949.50 506.213  51
  -3   3  -5 4634.44 537.834  49
   3   3   5 5735.96 430.132  25
   3   3   5 5021.53 345.334  42
   3   3   5 5231.89 395.706  38
   3   3   5 5030.53 424.685  33
   3   3   5 4624.71 372.948  31
   3   3   6 1711.98 303.454  51
   3   3   6 1746.72 298.046   8
  -3   3  -6 1255.81 394.699  49
   3   3   6 2075.99 274.221  25
   3   3   6 1968.10 230.708  38
   3   3   6 1259.12 216.808  33
   3   3   6 1619.79 207.783  31
   3   3   7 4761.97 405.998  38
   3   3   7 5402.86 414.752  31
   3   3   8 17791.3 999.040  38
  -3   3  -8 16921.0 861.470  34
   3   3   8 19226.2 1011.63  31
   3   3   9 1889.21 255.624  38
  -3   3  -9 1834.83 173.594  34
   3   3   9 2086.92 268.670  31
   3   3  10 796.918 176.641  38
  -3   3 -10 908.439 116.584  34
   3   3  10 879.276 195.429  31
   3   3  11 1873.33 250.053  38
  -3   3 -11 1836.62 164.928  34
   3   3  11 1780.49 265.158  31
  -3   3 -12 11272.5 581.315  34
   3   3  12 12006.2 756.615  31
  -3   3 -13 2459.15 179.763  34
   3   3  13 2193.54 263.666  31
  -3   3 -14 211.513 50.7963  34
  -3   3 -15 4393.80 236.419  44
  -3   3 -15 4018.99 231.208  34
   3   4 -14 350.705 57.7788  45
   3   4 -14 378.413 55.8254  44
   3   4 -14 368.018 55.9406  37
   3   4 -14 406.632 70.4979  18
   3   4 -13 916.399 98.5772  45
   3   4 -13 965.695 97.3956  44
   3   4 -13 903.675 95.0503  37
   3   4 -13 893.083 120.280  18
   3   4 -12 1558.80 139.591  45
   3   4 -12 1490.53 138.860  44
   3   4 -12 1516.60 137.424  37
   3   4 -12 1447.74 167.812  18
   3   4 -11 379.052 81.3449  45
   3   4 -11 534.673 90.8792  44
   3   4 -11 358.890 76.7468  37
   3   4 -11 472.363 103.013  18
   3   4 -10 838.027 115.723  45
   3   4 -10 755.006 117.542  44
   3   4 -10 754.901 111.274  37
   3   4 -10 820.153 153.186  18
   3   4  -9 288.327 84.2512  45
   3   4  -9 382.126 99.3523  44
   3   4  -9 278.082 81.9568  37
   3   4  -9 194.743 117.678  18
   3   4  -8 2791.10 244.716  45
   3   4  -8 2675.08 262.861  44
   3   4  -8 3253.17 243.146  39
   3   4  -8 3019.76 344.907  18
   3   4  -7 1650.11 204.717  44
   3   4  -7 1716.52 179.003  39
   3   4  -7 1238.15 250.627  18
   3   4  -6 7398.17 500.095  44
   3   4  -6 7812.29 474.558  39
   3   4  -6 7392.18 652.436  18
   3   4  -5 1341.93 226.238  25
   3   4  -5 1617.09 198.502  44
   3   4  -5 1645.05 181.924  42
   3   4  -5 1426.28 183.840  39
   3   4  -5 2096.11 384.905  18
   3   4  -4 4356.44 412.124  25
   3   4  -4 5252.49 369.779  44
   3   4  -4 4768.52 357.717  42
   3   4  -4 5092.10 371.851  39
   3   4  -4 4980.04 617.804  18
   3   4  -3 108.005 93.5222  25
   3   4  -3 137.430 69.8509  44
   3   4  -3 124.569 81.7366  42
   3   4  -3 139.066 89.5559  39
   3   4  -3 104.059 82.0971  31
   3   4  -2 15412.2 911.767  25
   3   4  -2 16154.3 832.990  44
   3   4  -2 15653.3 866.802  42
   3   4  -2 15881.7 871.860  39
   3   4  -2 18038.2 950.626  33
   3   4  -2 14463.0 866.088  31
   3   4  -1 7774.50 519.635  25
   3   4  -1 6824.77 461.508  42
   3   4  -1 6358.34 452.518  39
   3   4  -1 6828.51 571.028  33
   3   4  -1 5867.70 448.648  31
   3   4   0 3689.27 337.091  25
   3   4   0 3322.38 294.607  42
   3   4   0 2890.91 278.199  39
   3   4   0 4171.68 446.155  33
   3   4   0 3238.66 301.062  31
   3   4   1 14686.6 846.304  25
   3   4   1 14899.7 803.438  42
   3   4   1 15291.9 945.187  33
   3   4   1 14646.7 817.351  31
   3   4   2 5616.16 430.255  25
   3   4   2 5226.05 378.738  42
   3   4   2 5895.57 527.606  33
   3   4   2 5237.68 399.048  31
   3   4   3 1233.34 207.692  25
   3   4   3 1281.21 165.245  42
   3   4   3 1517.98 198.202  38
   3   4   3 1317.21 297.331  33
   3   4   3 1334.42 185.750  31
   3   4   4 2134.08 263.430  25
   3   4   4 2186.53 209.219  42
   3   4   4 1859.18 224.630  38
   3   4   4 1873.25 302.611  33
   3   4   4 2060.37 232.730  31
   3   4   5 5362.15 442.933  25
   3   4   5 5637.57 408.842  38
   3   4   5 4909.42 448.421  33
   3   4   5 4692.89 384.333  31
   3   4   6 2181.64 303.561  25
   3   4   6 2218.54 244.588  38
   3   4   6 1640.79 255.359  33
   3   4   6 1985.94 238.010  31
   3   4   7 3342.77 380.556  25
   3   4   7 2800.51 298.940  38
   3   4   7 2906.10 296.691  31
   3   4   8 808.588 164.888  38
   3   4   8 797.066 167.305  31
   3   4   9 4615.50 487.330  25
   3   4   9 4196.74 386.941  38
   3   4   9 5450.80 437.259  31
   3   4  10 886.350 173.170  38
   3   4  10 833.938 184.339  31
   3   4  11 6525.79 508.637  31
  -3   4 -12 3926.95 237.470  37
  -3   4 -12 4140.60 239.762  34
   3   4  12 3717.69 364.862  31
  -3   4 -13 865.942 83.9984  34
   3   4  13 1082.99 164.283  31
   3   5 -12 956.435 101.981  18
   3   5 -11 546.152 71.4896  45
   3   5 -11 538.194 91.5239  18
   3   5 -10 1389.60 125.222  45
   3   5 -10 1633.88 140.619  44
   3   5 -10 1226.86 158.092  18
   3   5  -9 2726.60 210.500  44
   3   5  -9 2578.99 186.455  39
   3   5  -9 2241.84 240.018  18
   3   5  -8 723.663 120.131  44
   3   5  -8 559.111 92.6750  39
   3   5  -8 485.078 128.842  18
   3   5  -7 3244.35 276.295  44
   3   5  -7 3691.73 258.440  39
   3   5  -7 3621.67 360.297  18
   3   5  -6 651.660 130.646  44
   3   5  -6 762.323 106.485  42
   3   5  -6 572.243 109.224  39
   3   5  -6 673.269 191.523  18
   3   5  -5 6710.08 418.185  42
   3   5  -5 6942.26 434.632  39
   3   5  -5 6320.47 590.057  18
   3   5  -4 1024.05 148.842  42
   3   5  -4 1139.01 160.541  39
   3   5  -4 918.379 288.779  18
   3   5  -3 4621.54 359.585  42
   3   5  -3 4643.28 363.498  39
   3   5  -3 4802.36 601.013  18
   3   5  -2 833.861 169.956  25
   3   5  -2 1180.58 176.911  42
   3   5  -2 962.815 164.177  39
   3   5  -2 1160.09 312.583  33
   3   5  -2 1120.51 465.364  18
   3   5  -1 2035.78 255.645  25
   3   5  -1 2446.06 257.336  42
   3   5  -1 2284.08 251.770  39
   3   5  -1 2785.40 421.880  33
   3   5  -1 2992.86 618.939  18
   3   5   0 4237.12 381.159  25
   3   5   0 4499.29 366.475  42
   3   5   0 5227.40 557.671  33
   3   5   1 6374.08 470.903  25
   3   5   1 6152.96 442.756  42
   3   5   1 7587.87 688.095  33
   3   5   1 7884.31 804.494  18
   3   5   2 2196.83 260.042  25
   3   5   2 2738.20 251.027  42
   3   5   2 2324.06 266.336  38
   3   5   2 2640.39 471.105  33
   3   5   3 247.262 122.497  25
   3   5   3 105.528 72.1768  42
   3   5   3 91.6200 92.9563  38
   3   5   3 19.4985 303.786  33
   3   5   3 10.7549 66.5247  31
   3   5   4 6894.46 501.595  25
   3   5   4 7747.48 508.377  38
   3   5   4 8137.18 632.796  33
   3   5   4 6205.93 448.323  31
   3   5   5 2235.56 277.304  25
   3   5   5 2433.54 263.567  38
   3   5   5 2319.21 322.762  33
   3   5   5 2057.05 223.715  31
   3   5   6 1825.00 265.371  25
   3   5   6 1967.53 236.219  38
   3   5   6 1843.21 264.835  33
   3   5   6 1634.45 199.322  31
   3   5   7 1237.85 237.280  25
   3   5   7 1257.18 190.317  38
   3   5   7 825.864 151.531  31
   3   5   8 6117.74 517.545  25
   3   5   8 6033.99 446.537  38
   3   5   8 5483.47 417.553  31
   3   5   9 793.241 238.899  25
   3   5   9 708.305 150.765  38
   3   5   9 904.259 159.724  31
  -3   5 -10 1514.42 126.403  37
   3   5  10 1417.71 197.204  31
   3   5  11 1796.00 238.046  25
  -3   5 -11 1414.87 111.794  37
   3   5  11 1556.49 190.676  31
   3   6  -8 3083.89 223.607  18
   3   6  -7 436.924 66.4343  39
   3   6  -7 378.202 85.7294  18
   3   6  -6 4251.38 244.278  42
   3   6  -6 4289.98 254.046  39
   3   6  -5 1123.45 113.983  42
   3   6  -5 949.196 112.801  39
   3   6  -5 1018.89 169.768  18
   3   6  -4 1463.95 146.014  42
   3   6  -4 1365.34 147.112  39
   3   6  -4 1086.00 204.665  18
   3   6  -3 70.5581 58.9991  42
   3   6  -3 93.5277 70.1717  39
   3   6  -3 33.5522 129.476  18
   3   6  -2 4189.47 302.733  42
   3   6  -2 3184.27 274.160  39
   3   6  -2 4345.86 341.893  33
   3   6  -2 3221.17 403.096  18
   3   6  -1 1083.25 155.827  42
   3   6  -1 878.891 241.028  33
   3   6  -1 1182.33 318.117  18
   3   6   0 696.621 145.945  42
   3   6   0 812.204 158.088  38
   3   6   0 872.811 302.017  33
   3   6   0 846.421 372.026  18
   3   6   1 6113.13 450.973  25
   3   6   1 7141.65 454.141  42
   3   6   1 7342.66 505.664  38
   3   6   1 9103.65 694.151  33
   3   6   1 9061.45 800.693  18
   3   6   2 6733.84 430.068  42
   3   6   2 8985.82 547.028  38
   3   6   2 10301.2 742.759  33
   3   6   2 9636.13 898.072  18
   3   6   3 202.277 90.8190  25
   3   6   3 376.015 126.867  38
   3   6   3 453.375 281.455  33
   3   6   4 478.541 119.957  25
   3   6   4 607.769 150.432  38
   3   6   4 655.109 240.067  33
   3   6   5 8802.77 550.921  38
   3   6   5 8437.01 585.810  33
   3   6   6 2979.06 295.211  25
   3   6   6 3031.12 294.599  38
  -4  -5   7 1123.77 114.489  35
  -4  -5   6 1559.26 142.485  35
  -4  -5   5 1603.86 145.954  35
  -4  -5   4 1232.15 129.351  35
  -4  -5   3 613.637 92.0393  35
  -4  -5   2 2409.82 186.252  35
  -4  -5   2 1910.71 186.726  30
  -4  -5   1 1400.39 137.766  35
  -4  -5   1 1178.27 145.728  30
  -4  -5   0 2065.02 176.704  35
  -4  -5   0 1931.39 188.871  30
  -4  -5  -1 1792.81 161.201  35
  -4  -5  -1 1604.54 165.068  30
  -4  -5  -2 4263.25 277.289  35
  -4  -5  -2 4098.24 278.880  30
  -4  -5  -3 339.789 73.3905  30
  -4  -5  -4 15.3338 38.9332  30
   4  -5   5 2274.34 164.536  27
  -4  -5  -5 1708.63 146.999  30
   4  -5   6 7207.45 384.886  27
  -4  -4  11 1714.22 149.560  35
  -4  -4  11 2249.10 162.401  28
  -4  -4  10 3603.00 251.229  35
  -4  -4  10 4288.88 265.038  28
  -4  -4   9 335.836 75.3206  28
  -4  -4   9 167.159 61.7882  35
  -4  -4   8 4582.61 320.581  35
  -4  -4   8 5915.43 348.640  28
  -4  -4   7 1159.70 137.149  35
  -4  -4   6 22.5090 46.3591  35
  -4  -4   5 22.8889 46.1893  35
  -4  -4   4 1695.82 173.741  35
  -4  -4   3 1016.83 127.020  35
  -4  -4   3 828.794 143.290  30
  -4  -4   2 2392.75 207.350  35
  -4  -4   2 2134.24 225.630  30
  -4  -4   1 4130.91 288.482  35
  -4  -4   1 3578.18 308.375  30
  -4  -4   0 156.323 67.7863  35
  -4  -4   0 71.1200 81.5073  30
   4  -4   1 278.847 77.6335  27
  -4  -4  -1 334.298 81.4421  35
  -4  -4  -1 360.273 102.225  30
   4  -4   2 2476.39 213.061  27
  -4  -4  -2 2114.68 197.947  35
  -4  -4  -2 2111.52 216.791  30
   4  -4   3 12391.2 640.787  27
  -4  -4  -3 10992.0 612.347  35
  -4  -4  -3 11570.8 634.291  30
   4  -4   4 667.408 113.200  27
  -4  -4  -4 568.391 101.250  35
  -4  -4  -4 551.790 106.858  30
   4  -4   5 5506.83 351.812  27
   4  -4   5 4727.78 354.175  41
  -4  -4  -5 4436.45 308.597  30
   4  -4   6 3207.95 252.013  27
   4  -4   6 2857.02 262.480  41
   4  -4   7 8707.51 482.304  27
   4  -4   7 7570.62 484.242  41
   4  -4   8 2577.13 216.015  27
   4  -4   8 2680.98 232.878  41
   4  -4   9 2388.61 192.653  27
   4  -4   9 2548.60 209.384  41
   4  -4  10 1401.45 125.717  27
   4  -4  10 1066.49 122.948  41
  -4  -3  13 28.2126 34.9357  28
  -4  -3  13 96.6948 41.4509  35
  -4  -3  12 1689.44 159.163  35
  -4  -3  12 2013.49 168.001  28
  -4  -3  11 1453.94 155.266  35
  -4  -3  11 1603.30 160.364  28
  -4  -3  10 3834.73 291.011  35
  -4  -3  10 4750.63 312.871  28
  -4  -3   9 7403.98 447.537  35
  -4  -3   8 85.9765 64.7940  35
   4  -3  -8 148.783 67.1651  19
  -4  -3   7 7190.35 446.887  35
   4  -3  -7 7536.19 465.354  19
  -4  -3   6 2774.47 236.419  35
   4  -3  -6 2769.33 250.017  19
  -4  -3   5 7322.12 437.118  35
   4  -3  -5 6657.98 442.700  19
  -4  -3   5 7104.49 415.842  32
  -4  -3   4 2989.42 239.183  35
   4  -3  -4 2641.56 240.663  19
  -4  -3   4 2809.40 221.296  32
  -4  -3   4 2233.63 238.721  30
  -4  -3   3 8318.03 478.096  35
   4  -3  -3 8072.02 488.602  19
  -4  -3   3 8454.96 465.373  32
  -4  -3   3 7088.15 497.206  30
  -4  -3   2 3024.81 244.139  35
   4  -3  -2 3205.88 269.556  19
  -4  -3   2 2692.71 224.449  32
  -4  -3   2 2476.82 263.211  30
  -4  -3   1 6396.52 382.422  35
   4  -3  -1 5990.98 391.078  19
  -4  -3   1 5565.18 358.084  32
  -4  -3   1 4883.87 392.662  30
   4  -3   0 11101.7 633.195  27
   4  -3   0 10927.3 632.994  19
  -4  -3   0 11917.0 616.919  32
  -4  -3   0 12414.3 679.478  30
   4  -3   1 345.932 94.4491  27
   4  -3   1 311.198 87.4522  19
  -4  -3  -1 226.503 80.2922  32
   4  -3   2 5183.31 355.107  27
   4  -3   2 4669.34 430.849  33
   4  -3   2 4840.85 345.139  19
  -4  -3  -2 4983.43 322.879  32
  -4  -3  -2 4478.23 347.114  30
   4  -3   3 2028.34 209.200  27
   4  -3   3 2122.09 288.162  33
  -4  -3  -3 2188.06 191.423  32
  -4  -3  -3 1729.62 195.487  30
   4  -3   4 127.795 72.2103  27
  -4  -3  -4 53.4990 54.4340  32
  -4  -3  -4 198.366 75.6923  30
   4  -3   5 2088.06 219.180  27
  -4  -3  -5 1804.17 176.530  32
   4  -3   6 6206.69 427.910  27
  -4  -3  -6 5904.92 372.007  32
   4  -3   7 1070.88 158.989  27
   4  -3   7 690.276 140.013  38
  -4  -3  -7 976.167 123.724  32
   4  -3   8 1460.66 182.724  27
  -4  -3  -8 1358.41 144.461  32
   4  -3   9 2649.10 230.847  27
   4  -3   9 2204.04 238.823  41
  -4  -3  -9 2180.77 183.082  32
   4  -3  10 4704.56 343.160  41
  -4  -3 -10 4852.07 289.683  32
   4  -3  11 2238.07 193.745  41
  -4  -3 -11 1978.15 151.679  32
   4  -3  12 1588.03 145.648  41
  -4  -2  14 6970.89 379.661  35
  -4  -2  13 2200.73 185.652  35
  -4  -2  12 3808.75 276.932  35
  -4  -2  11 2403.17 215.780  35
  -4  -2  10 4348.27 323.211  35
   4  -2 -10 5006.36 350.902  19
  -4  -2   9 209.953 80.4323  35
   4  -2  -9 312.823 96.6728  19
  -4  -2   8 6999.63 432.401  35
   4  -2  -8 6677.82 456.332  19
   4  -2  -7 2934.75 229.984  40
  -4  -2   7 2511.75 231.067  35
   4  -2  -7 2640.11 252.764  19
   4  -2  -6 2453.85 211.800  40
   4  -2  -6 2312.41 232.695  19
   4  -2  -5 3202.06 245.406  40
   4  -2  -5 2749.13 255.731  19
   4  -2  -4 4851.48 321.734  40
   4  -2  -4 4670.54 353.152  39
   4  -2  -4 4322.77 334.464  19
   4  -2  -3 6046.23 372.949  40
   4  -2  -3 5422.81 404.626  39
   4  -2  -3 5703.57 389.354  19
   4  -2  -2 7687.60 440.078  40
   4  -2  -2 6660.29 475.707  39
   4  -2  -2 7058.60 457.214  19
  -4  -2   2 7643.04 440.863  32
   4  -2  -1 21387.4 1014.67  40
   4  -2  -1 20691.8 1075.82  39
   4  -2  -1 20782.5 1040.00  19
  -4  -2   1 20476.5 1009.46  32
   4  -2   0 1812.06 178.740  40
   4  -2   0 1848.56 194.325  19
   4  -2   0 1400.58 249.483  33
  -4  -2   0 1893.47 191.746  32
   4  -2   1 416.763 101.321  27
   4  -2   1 336.713 144.509  42
   4  -2   1 348.308 158.932  33
  -4  -2  -1 413.458 90.4546  32
   4  -2   2 6892.55 440.308  27
   4  -2   2 7250.54 559.535  42
   4  -2   2 6817.76 578.729  33
  -4  -2  -2 7238.51 423.081  32
  -4  -2  -2 6528.26 443.446  30
   4  -2   3 15738.6 812.899  27
   4  -2   3 15508.0 942.113  42
   4  -2   3 14666.8 969.093  33
  -4  -2  -3 15551.7 772.294  32
  -4  -2  -3 14276.7 791.297  30
   4  -2   4 4674.96 348.687  27
   4  -2   4 4585.61 468.637  33
  -4  -2  -4 4681.04 317.110  32
   4  -2   5 5069.08 372.855  27
   4  -2   5 4897.68 483.756  33
  -4  -2  -5 4686.15 324.361  32
   4  -2   6 5584.01 406.762  27
   4  -2   6 4916.48 429.664  38
   4  -2   6 5559.30 495.753  33
  -4  -2  -6 5111.42 342.899  32
   4  -2   7 12852.8 763.385  27
   4  -2   7 13001.0 799.540  38
   4  -2   7 12797.3 833.760  33
  -4  -2  -7 13770.2 694.215  32
   4  -2   8 44.4367 87.7847  38
   4  -2   8 62.9080 102.833  33
  -4  -2  -8 39.3404 50.5447  32
   4  -2   9 1659.60 223.948  38
  -4  -2  -9 1829.47 173.145  32
   4  -2  10 35.5879 70.4812  38
  -4  -2 -10 196.153 62.7524  32
   4  -2  11 1709.31 198.787  38
  -4  -2 -11 2016.18 168.448  32
   4  -2  12 593.945 107.380  38
  -4  -2 -12 673.915 87.9734  32
  -4  -2 -13 890.418 88.8961  32
   4  -1 -15 1281.57 107.665  26
   4  -1 -14 677.898 86.0128  26
   4  -1 -13 160.933 55.2567  26
   4  -1 -12 708.464 104.802  26
   4  -1 -11 5086.27 335.014  26
   4  -1 -11 5184.66 355.974  25
   4  -1 -10 480.017 95.0549  45
   4  -1 -10 550.062 112.529  25
   4  -1 -10 510.541 95.1639  40
   4  -1 -10 508.553 117.820  19
   4  -1  -9 5103.98 347.240  45
   4  -1  -9 5670.65 356.347  40
   4  -1  -9 5437.99 395.562  19
   4  -1  -8 980.161 136.233  45
   4  -1  -8 1097.28 138.229  40
   4  -1  -8 1163.32 169.174  19
   4  -1  -7 8291.46 494.297  45
   4  -1  -7 8200.44 488.562  40
   4  -1  -7 9020.12 543.492  19
   4  -1  -6 2791.58 235.752  45
   4  -1  -6 2799.05 233.011  40
   4  -1  -6 2771.55 257.493  19
   4  -1  -5 17462.3 894.481  45
   4  -1  -5 18251.3 896.482  40
   4  -1  -5 17499.9 921.028  39
   4  -1  -5 18358.5 933.193  19
  -4  -1   4 5397.57 468.879  50
   4  -1  -4 4741.65 480.195   2
   4  -1  -4 5335.75 346.543  40
   4  -1  -4 4998.95 375.501  39
   4  -1  -4 5306.24 371.151  19
  -4  -1   3 1940.24 272.590  50
   4  -1  -3 1885.28 285.819   2
   4  -1  -3 2272.39 202.216  40
   4  -1  -3 2387.08 235.442  39
   4  -1  -3 2421.04 226.619  19
  -4  -1   2 560.362 151.658  50
   4  -1  -2 647.099 105.754  40
   4  -1  -2 477.056 117.406  39
   4  -1  -2 697.553 123.961  19
   4  -1  -2 646.778 174.737   2
   4  -1  -1 8725.59 547.755   4
   4  -1  -1 8481.77 648.315   2
  -4  -1   1 8801.81 604.716  13
   4  -1  -1 8499.47 484.829  40
   4  -1  -1 8561.92 535.136  39
   4  -1  -1 8742.76 524.801  19
  -4  -1   1 8903.28 493.567  32
  -4  -1   1 7490.76 595.093  54
   4  -1   0 1706.06 342.562  52
   4  -1   0 1992.19 220.020   4
   4  -1   0 2145.56 288.112   2
  -4  -1   0 2027.93 252.610  13
   4  -1   0 1983.46 184.765  40
   4  -1   0 2217.84 229.150  39
   4  -1   0 2221.83 301.531  33
  -4  -1   0 2020.52 187.092  32
  -4  -1   0 1974.49 260.809  54
   4  -1   1 2911.50 261.100   4
   4  -1   1 2998.30 342.113   2
   4  -1   1 2576.89 300.461  42
   4  -1   1 2720.29 219.320  40
   4  -1   1 2535.49 246.724  39
   4  -1   1 2758.82 346.397  33
  -4  -1  -1 2738.64 220.242  32
  -4  -1  -2 270.116 108.448  49
   4  -1   2 270.754 126.077  42
   4  -1   2 257.394 97.6060   4
   4  -1   2 387.925 83.9529  40
   4  -1   2 262.011 98.5716  39
   4  -1   2 205.044 119.492   2
   4  -1   2 363.516 159.016  33
  -4  -1  -2 346.801 79.5261  32
   4  -1   3 372.187 96.4843  27
  -4  -1  -3 203.255 101.742  49
   4  -1   3 382.811 146.596  42
   4  -1   3 400.815 106.962   4
   4  -1   3 303.832 98.8996  39
   4  -1   3 565.957 156.126   2
   4  -1   3 529.286 181.373  33
  -4  -1  -3 395.581 83.8228  32
   4  -1   4 1125.04 163.891   4
   4  -1   4 1032.48 151.401  27
   4  -1   4 1089.13 211.607  42
  -4  -1  -4 1068.70 131.039  36
   4  -1   4 979.191 224.267  33
  -4  -1  -4 1014.42 130.445  32
   4  -1   5 5482.41 400.313   4
   4  -1   5 5170.17 450.029  42
  -4  -1  -5 5242.96 340.233  36
   4  -1   5 5063.69 493.009  33
  -4  -1  -5 5176.77 340.683  32
   4  -1   6 9095.25 567.317   4
   4  -1   6 8573.49 618.796  42
   4  -1   6 9482.19 660.304  38
  -4  -1  -6 8467.84 496.101  36
   4  -1   6 8885.76 675.034  33
  -4  -1  -6 9221.94 509.840  32
   4  -1   7 6792.49 466.564   4
   4  -1   7 6299.82 500.340  42
   4  -1   7 5917.33 513.910  38
  -4  -1  -7 6649.23 400.663  36
   4  -1   7 6142.38 528.912  33
  -4  -1  -7 6663.78 404.986  32
   4  -1   8-22.2024 81.1419  28
   4  -1   8 64.5311 84.3760   4
   4  -1   8-31.0785 105.155  42
   4  -1   8-17.6409 108.976  38
  -4  -1  -8-15.5321 55.9476  36
   4  -1   8 17.6459 102.258  33
  -4  -1  -8 8.21277 52.7247  32
   4  -1   9 3643.94 326.077   4
   4  -1   9 4011.62 319.438  28
   4  -1   9 2997.14 337.208  38
  -4  -1  -9 3556.58 260.446  36
  -4  -1  -9 3552.78 265.090  32
   4  -1  10 3802.21 330.822   4
   4  -1  10 4337.46 343.104  28
   4  -1  10 4079.98 367.179  38
  -4  -1 -10 4040.29 275.769  36
  -4  -1 -10 3854.89 277.617  32
   4  -1  11 1446.28 182.828  28
   4  -1  11 1046.90 170.557   4
   4  -1  11 1112.76 183.450  38
  -4  -1 -11 1476.61 143.803  36
  -4  -1 -11 1476.23 144.120  32
   4  -1  12 5074.57 376.012   4
   4  -1  12 5319.67 374.850  28
   4  -1  12 5284.39 382.248  38
  -4  -1 -12 5397.31 313.826  36
  -4  -1 -12 5376.12 317.531  32
   4  -1  13 4449.69 298.291  28
   4  -1  13 3843.28 292.754   4
   4  -1  13 3445.75 287.469  38
  -4  -1 -13 4233.26 244.582  36
  -4  -1 -13 4034.97 244.542  32
   4  -1  14 4301.62 266.022  28
   4  -1  14 3812.61 263.286   4
   4  -1  14 3871.11 259.223  38
  -4  -1 -14 3802.65 220.248  36
  -4  -1 -14 3912.51 223.706  32
   4   0 -15 3772.49 229.152  26
   4   0 -14 4117.18 261.805  26
   4   0 -13 407.071 81.3009  26
   4   0 -13 396.842 85.6691  25
   4   0 -13 315.182 65.1064  40
   4   0 -12 757.215 120.162  26
   4   0 -12 838.917 107.596  45
   4   0 -12 820.582 127.286  25
   4   0 -12 826.370 108.189  40
   4   0 -11 8752.81 515.037  26
   4   0 -11 8911.83 484.902  45
   4   0 -11 8295.73 520.974  25
   4   0 -10 4029.70 289.115  45
   4   0 -10 4399.90 337.856  25
   4   0 -10 3749.30 312.038  19
   4   0 -10 4006.94 335.441  31
   4   0  -9 629.199 112.997  45
   4   0  -9 641.298 135.977  25
   4   0  -9 618.833 122.402  19
   4   0  -9 516.326 130.191  31
   4   0  -8 11733.1 644.164  45
   4   0  -8 12524.2 725.883  25
   4   0  -8 10960.3 669.828  19
   4   0  -8 13000.2 747.641  31
   4   0  -7 343.936 95.5547  45
   4   0  -7 426.213 130.644  25
   4   0  -7 414.151 93.7550  40
   4   0  -7 362.583 98.2370  19
   4   0  -6 63.2278 66.0953  45
   4   0  -6 97.7621 68.6438  40
   4   0  -6 38.8490 64.6944  39
   4   0  -6 106.231 68.2702  19
  -4   0   5 5070.52 447.978  50
   4   0  -5 4374.30 324.533  45
   4   0  -5 4456.75 324.744  40
   4   0  -5 5138.99 499.438   2
   4   0  -5 4878.97 355.523  39
   4   0  -5 5400.84 361.676  19
  -4   0   4 3651.01 367.182  50
   4   0  -4 3436.46 266.085  45
   4   0  -4 3246.99 397.027   2
   4   0  -4 3775.63 269.774  40
   4   0  -4 3023.65 274.241  39
   4   0  -4 3245.89 270.826  19
   4   0  -3 3779.80 479.508  52
  -4   0   3 6142.70 482.412  50
   4   0  -3 4739.74 333.669  45
   4   0  -3 5672.02 517.514   2
  -4   0   3 5972.52 469.609  13
   4   0  -3 5010.48 336.565  40
   4   0  -3 5068.84 373.973  39
  -4   0   3 5582.93 442.389  11
   4   0  -3 5545.77 366.703  19
  -4   0   3 4718.79 432.873  54
   4   0  -2 5253.38 582.017  52
  -4   0   2 5651.35 499.458  50
   4   0  -2 6202.58 385.209  45
   4   0  -2 6357.80 561.194   2
  -4   0   2 6646.37 505.041  13
   4   0  -2 4901.70 357.672  40
   4   0  -2 6353.52 435.145  39
  -4   0   2 5699.28 467.048  11
   4   0  -2 6784.98 413.020  19
  -4   0   2 6796.28 518.579  54
   4   0  -1 29193.9 1920.73  52
  -4   0   1 37933.6 1831.59  50
   4   0  -1 38411.4 1725.07   4
   4   0  -1 38142.7 1899.93   2
  -4   0   1 40861.1 1835.28  13
   4   0  -1 34897.6 1642.10  40
   4   0  -1 33886.4 1685.36  39
  -4   0   1 36944.1 1791.05  11
   4   0  -1 37974.6 1685.41  19
  -4   0   1 36837.2 1647.41  32
  -4   0   1 34207.9 1793.89  54
   4   0   0 88.0220 145.435  52
  -4   0   0 261.103 129.524  50
   4   0   0 298.277 117.186  42
   4   0   0 157.750 96.0984   4
   4   0   0 284.583 80.4100  40
  -4   0   0 328.550 118.877  13
   4   0   0 327.665 103.388  39
  -4   0   0 307.916 114.680  11
   4   0   0 395.323 175.170  33
   4   0   0 126.213 116.768   2
  -4   0   0 348.167 83.8621  32
   4   0   1 639.045 215.189  52
  -4   0  -1 905.408 179.105  50
  -4   0  -1 725.635 173.997  49
   4   0   1 687.400 161.341  42
   4   0   1 837.298 142.899   4
  -4   0  -1 882.966 166.134  13
   4   0   1 795.046 130.590  39
  -4   0  -1 856.787 160.399  11
   4   0   1 1075.20 202.736   2
   4   0   1 796.555 194.576  33
  -4   0  -1 671.565 106.495  32
   4   0   2 723.431 225.644  52
  -4   0  -2 1035.22 180.461  50
  -4   0  -2 628.219 168.228  49
   4   0   2 679.502 147.066  42
   4   0   2 944.303 148.405   4
  -4   0  -2 819.658 160.290  13
   4   0   2 749.041 126.498  39
  -4   0  -2 860.254 157.653  11
   4   0   2 922.473 193.161   2
   4   0   2 927.474 206.614  33
  -4   0  -2 681.118 105.729  32
   4   0   3 10007.7 737.345   2
   4   0   3 10781.7 623.003   4
  -4   0  -3 9140.08 719.874  49
   4   0   3 10738.8 661.276  42
   4   0   3 10221.7 727.834  33
  -4   0  -3 10543.3 558.440  32
   4   0   4 2245.08 299.556   2
   4   0   4 2029.89 224.032   4
  -4   0  -4 1576.63 265.399  49
   4   0   4 2038.03 245.879  42
  -4   0  -4 2049.46 187.792  36
   4   0   4 1753.87 281.549  33
  -4   0  -4 1970.38 181.873  32
   4   0   5 118.380 71.3196  28
   4   0   5 120.083 92.8446   4
   4   0   5 58.0780 101.653  42
   4   0   5 60.8392 132.716  38
  -4   0  -5 236.323 77.4807  36
   4   0   5 335.387 144.326  33
  -4   0  -5 130.617 59.5830  32
   4   0   6 835.489 134.392  28
   4   0   6 497.681 124.754   4
   4   0   6 789.720 165.399  42
   4   0   6 527.241 177.961  38
  -4   0  -6 833.994 119.838  36
   4   0   6 631.964 179.616  33
  -4   0  -6 834.250 117.353  32
   4   0   7 6751.23 473.536   4
   4   0   7 7302.85 462.606  28
   4   0   7 6436.57 487.695  42
   4   0   7 6364.83 544.492  38
  -4   0  -7 6675.78 407.597  36
   4   0   7 5764.00 510.750  33
  -4   0  -7 6955.27 412.146  32
   4   0   8 1480.89 201.760   4
   4   0   8 1467.22 191.976  28
   4   0   8 1250.43 199.372  42
   4   0   8 1206.71 226.668  38
  -4   0  -8 1356.36 153.227  36
   4   0   8 1277.65 226.528  33
  -4   0  -8 1282.91 150.853  32
   4   0   9 1149.37 182.230  28
   4   0   9 1221.99 191.607   4
   4   0   9 1364.78 225.175  38
  -4   0  -9 1155.12 142.771  36
  -4   0  -9 1269.27 144.589  32
   4   0  10 27.7160 84.1629  28
   4   0  10 265.453 113.402   4
   4   0  10 48.1357 99.3604  38
  -4   0 -10 237.296 73.0483  36
  -4   0 -10 214.196 67.5363  32
   4   0  11 848.558 159.665  28
   4   0  11 779.819 156.951   4
   4   0  11 610.298 151.796  38
  -4   0 -11 699.457 101.795  36
   4   0  12 3155.43 292.949   4
   4   0  12 3278.20 302.538  28
   4   0  12 2970.75 287.864  38
  -4   0 -12 3201.04 224.553  36
   4   0  13 261.988 91.8053  28
   4   0  13 131.606 83.3200   4
   4   0  13 273.394 95.2973  38
  -4   0 -13 155.117 51.3942  36
   4   0  14 1161.33 140.097   4
   4   0  14 1369.51 148.323  28
   4   0  14 1076.45 131.447  38
  -4   0 -14 862.084 90.1949  36
   4   1 -15 1446.43 119.635  26
   4   1 -14 902.763 103.635  26
   4   1 -14 804.440 88.6779  45
   4   1 -14 747.366 103.809  25
   4   1 -13 134.277 58.8593  26
   4   1 -13 94.6153 48.4128  45
   4   1 -13 138.202 60.1957  25
   4   1 -12 776.180 123.465  26
   4   1 -12 705.892 100.831  45
   4   1 -12 696.487 118.548  25
   4   1 -12 706.007 99.0249  37
   4   1 -11 5391.08 344.462  45
   4   1 -11 5641.93 401.839  25
   4   1 -11 5462.98 347.498  37
   4   1 -11 5792.31 410.976  31
   4   1 -10 337.136 88.9423  45
   4   1 -10 425.428 116.715  25
   4   1 -10 326.291 85.7270  37
   4   1 -10 475.613 123.200  31
   4   1  -9 5934.70 384.917  45
   4   1  -9 5665.85 449.181  25
   4   1  -9 6225.15 391.931  37
   4   1  -9 6054.55 470.402  31
   4   1  -8 917.420 140.460  45
   4   1  -8 1193.13 199.891  25
   4   1  -8 1214.06 153.397  37
   4   1  -8 1217.15 211.025  31
   4   1  -7 8738.49 508.782  45
   4   1  -7 8627.41 597.901  25
   4   1  -7 8168.76 498.360  39
   4   1  -7 8323.73 504.260  37
   4   1  -7 8395.63 609.615  31
   4   1  -6 2771.92 321.954  25
   4   1  -6 2883.59 250.113  45
   4   1  -6 3008.57 258.552  39
   4   1  -6 2936.34 253.390  37
   4   1  -6 3375.88 347.535  31
   4   1  -5 16359.6 1020.12  25
   4   1  -5 17743.8 903.904  45
   4   1  -5 18740.2 930.358  39
   4   1  -5 18645.7 915.888  37
   4   1  -5 17495.3 1021.01  31
  -4   1   4 6563.18 493.189  50
   4   1  -4 4415.92 433.223  25
   4   1  -4 5253.76 350.654  45
   4   1  -4 5928.78 529.527   2
   4   1  -4 4861.13 337.453  40
   4   1  -4 5403.00 376.871  39
   4   1  -4 5230.18 357.672  37
   4   1  -4 4878.55 431.030  31
  -4   1   3 2067.38 261.240  50
   4   1  -3 1914.58 187.244  44
   4   1  -3 1879.79 205.912  39
   4   1  -3 1728.93 281.367   2
   4   1  -3 1456.80 225.154  31
  -4   1   2 545.312 146.394  50
   4   1  -2 561.974 105.702  44
   4   1  -2 663.126 129.286  39
   4   1  -2 770.827 182.279   2
  -4   1   1 9123.17 623.906  50
   4   1  -1 9440.57 545.546   4
   4   1  -1 8624.61 653.348   2
   4   1  -1 8033.00 526.448  42
  -4   1   1 9320.01 612.819  13
   4   1  -1 7752.92 504.579  39
   4   1   0 1727.71 317.259  52
  -4   1   0 2517.40 286.892  50
   4   1   0 2305.97 233.921   4
   4   1   0 2265.51 304.520   2
   4   1   0 2153.43 236.534  42
  -4   1   0 1946.88 250.728  13
   4   1   0 1891.29 208.925  39
   4   1   0 2125.58 288.873  33
  -4   1  -1 3152.66 335.706  50
   4   1   1 3145.87 276.279   4
   4   1   1 2937.06 353.279   2
   4   1   1 2929.17 282.056  42
   4   1   1 2979.55 257.993  39
   4   1   1 3139.39 355.195  33
  -4   1  -2 108.284 89.4726  50
  -4   1  -2 105.946 101.641  49
   4   1   2 325.850 105.259  42
   4   1   2 155.073 83.5466   4
   4   1   2 164.937 102.138   2
   4   1   2 258.869 157.693  33
  -4   1  -3 611.432 161.892  49
   4   1   3 476.256 112.230   4
   4   1   3 661.175 142.009  42
  -4   1  -3 420.136 84.9218  36
   4   1   3 493.938 147.514   2
   4   1   3 484.704 192.764  33
   4   1   4 934.711 151.370   4
   4   1   4 1128.99 175.035  42
  -4   1  -4 969.693 124.650  36
   4   1   4 1078.08 224.537  33
   4   1   5 5322.07 386.951   4
   4   1   5 5122.36 407.634  42
   4   1   5 5363.10 518.765  38
  -4   1  -5 5508.91 346.791  36
   4   1   5 5254.40 474.661  33
   4   1   6 8746.68 550.341   4
   4   1   6 8110.11 559.568  42
   4   1   6 9126.10 694.012  38
  -4   1  -6 9293.84 502.833  36
   4   1   6 8519.77 637.029  33
   4   1   7 6102.06 435.447   4
   4   1   7 5812.79 439.925  42
   4   1   7 6475.01 544.328  38
  -4   1  -7 6338.03 382.014  36
   4   1   7 5189.69 477.379  33
   4   1   8 12.8182 80.7654  28
   4   1   8-26.0029 87.9939   4
   4   1   8 20.1171 131.526  38
  -4   1  -8 109.861 60.5638  36
   4   1   8 50.0392 103.049  33
   4   1   9 3031.96 306.282   4
   4   1   9 3431.17 324.874  28
   4   1   9 2740.40 352.813  38
  -4   1  -9 3568.83 253.672  36
   4   1  10 4837.93 401.293   4
   4   1  10 4191.84 413.775  38
  -4   1 -10 4932.82 315.898  36
  -4   1 -10 4819.86 305.894  34
   4   1  11 1359.71 209.333  28
   4   1  11 1134.37 193.059   4
   4   1  11 1185.16 207.348  38
  -4   1 -11 1347.20 139.122  36
  -4   1 -11 1500.89 135.296  34
   4   1  12 5556.82 423.083   4
   4   1  12 5352.41 421.875  38
  -4   1 -12 5809.26 329.762  36
  -4   1 -12 5683.16 317.635  34
   4   1  13 3422.02 303.671   4
   4   1  13 4120.08 313.051  38
  -4   1 -13 3965.79 236.457  36
   4   1  14 4352.60 295.952   4
   4   1  14 3889.56 275.177  38
  -4   1 -14 4024.94 226.130  36
   4   2 -14 6908.16 375.398  26
   4   2 -14 7956.40 377.691  45
   4   2 -14 7248.61 392.457  25
   4   2 -13 2442.18 186.567  26
   4   2 -13 2613.12 183.863  45
   4   2 -13 2554.07 205.668  25
   4   2 -13 2583.33 181.439  37
   4   2 -12 3854.13 272.017  26
   4   2 -12 3723.60 249.270  45
   4   2 -12 3334.42 275.555  25
   4   2 -12 3795.05 251.744  37
   4   2 -11 2752.25 217.181  45
   4   2 -11 2808.33 259.233  25
   4   2 -11 2857.70 220.796  37
   4   2 -11 3078.46 276.706  31
   4   2 -10 5502.43 354.886  45
   4   2 -10 5514.24 420.963  25
   4   2 -10 5478.29 356.653  37
   4   2 -10 6575.43 458.231  31
   4   2  -9 235.396 78.8062  45
   4   2  -9 291.705 114.707  25
   4   2  -9 351.298 91.7085  37
   4   2  -9 526.908 149.501  31
   4   2  -8 5872.83 484.500  25
   4   2  -8 6637.20 411.453  45
   4   2  -8 6380.56 405.188  44
   4   2  -8 5979.79 407.505  37
   4   2  -8 7016.33 531.848  31
   4   2  -7 2232.86 290.022  25
   4   2  -7 2329.48 219.267  45
   4   2  -7 2245.74 215.192  44
   4   2  -7 2499.16 221.921  39
   4   2  -7 2058.50 211.644  37
   4   2  -7 1911.95 279.758  31
   4   2  -6 1958.18 282.400  25
   4   2  -6 1738.49 196.228  45
   4   2  -6 2164.57 211.170  44
   4   2  -6 2097.97 211.408  39
   4   2  -6 2001.61 204.196  37
   4   2  -6 1992.49 275.098  31
   4   2  -5 2463.76 314.817  25
   4   2  -5 2591.42 237.776  44
   4   2  -5 2564.43 242.540  39
   4   2  -5 2520.27 230.052  37
   4   2  -5 2723.49 317.273  31
   4   2  -4 3596.37 389.448  25
   4   2  -4 3885.74 298.554  44
   4   2  -4 3767.72 312.772  39
   4   2  -4 3845.57 288.160  37
   4   2  -4 4203.24 389.976  31
   4   2  -3 4986.87 461.376  25
   4   2  -3 5131.21 355.803  44
   4   2  -3 5035.65 379.229  39
   4   2  -3 5447.70 443.392  31
   4   2  -2 7033.78 570.681  25
   4   2  -2 7637.54 462.112  44
   4   2  -2 7835.81 496.064  42
   4   2  -2 7361.31 488.695  39
   4   2  -2 7353.04 536.827  31
   4   2  -1 20181.0 1159.81  25
   4   2  -1 21385.9 1022.07  44
   4   2  -1 19750.7 1054.50  42
   4   2  -1 19537.8 1040.57  39
   4   2  -1 22307.8 1175.39  33
   4   2  -1 20504.6 1099.23  31
   4   2   0 1525.98 272.295  25
   4   2   0 1664.41 214.275  42
   4   2   0 1592.30 200.589  39
   4   2   0 1852.45 282.684  33
   4   2   0 1458.21 226.398  31
   4   2   1 408.761 114.810  42
   4   2   1 404.584 105.980  39
   4   2   1 586.953 192.853  33
   4   2   1 374.528 122.671  31
   4   2   2 6629.44 468.507  42
   4   2   2 7543.20 603.848  33
   4   2   2 6225.09 467.430  31
   4   2   3 16147.3 882.519  42
   4   2   3 16640.7 1032.24  33
   4   2   3 15845.1 890.475  31
   4   2   4 3937.15 347.358  42
   4   2   4 5541.31 519.797  38
   4   2   4 4981.32 476.423  33
   4   2   4 4476.81 369.716  31
   4   2   5 4256.44 357.079  42
   4   2   5 5088.65 506.600  38
   4   2   5 4532.72 445.999  33
   4   2   6 4744.21 372.670  42
   4   2   6 5252.57 513.866  38
   4   2   6 4650.04 454.532  33
   4   2   7 14817.6 810.959  42
   4   2   7 15110.8 968.430  38
   4   2   7 13925.7 886.119  33
   4   2   8 125.016 147.913  38
   4   2   8 48.1902 108.747  33
   4   2   9 2349.80 305.213  38
  -4   2  -9 1897.00 170.965  34
   4   2  10 297.863 137.368  38
  -4   2 -10 166.017 59.8390  34
   4   2  11 1380.14 219.611  38
  -4   2 -11 2044.56 160.248  34
   4   2  12 686.692 137.067  38
  -4   2 -12 892.720 95.9704  34
   4   2  13 822.086 125.058  38
  -4   2 -13 916.020 87.3155  34
   4   3 -13 13.8621 29.0428  45
   4   3 -13 6.92750 29.6520  37
   4   3 -12 1521.88 129.052  45
   4   3 -12 1652.53 133.479  37
   4   3 -11 1511.63 141.664  45
   4   3 -11 1617.63 169.974  25
   4   3 -11 1535.20 136.742  44
   4   3 -11 1789.48 150.230  37
   4   3 -11 1701.05 180.013  31
   4   3 -10 4358.58 290.228  45
   4   3 -10 4643.69 352.524  25
   4   3 -10 5130.65 304.080  44
   4   3 -10 4278.52 290.324  37
   4   3 -10 4687.30 359.804  31
   4   3  -9 8472.01 482.616  45
   4   3  -9 8022.56 557.736  25
   4   3  -9 9373.71 502.282  44
   4   3  -9 8373.30 488.746  37
   4   3  -9 9494.41 591.711  31
   4   3  -8 290.773 83.3803  45
   4   3  -8 228.800 114.985  25
   4   3  -8 187.441 76.1364  44
   4   3  -8 217.429 76.3550  39
   4   3  -8 233.083 75.9529  37
   4   3  -8 111.120 104.170  31
   4   3  -7 7202.19 552.794  25
   4   3  -7 6946.02 441.553  45
   4   3  -7 7534.25 467.911  44
   4   3  -7 7564.00 451.471  39
   4   3  -7 7358.98 455.277  37
   4   3  -7 7528.30 562.795  31
   4   3  -6 3523.04 366.808  25
   4   3  -6 3252.02 279.428  44
   4   3  -6 3276.77 270.784  39
   4   3  -6 3357.24 359.031  31
   4   3  -5 6411.09 534.982  25
   4   3  -5 6445.11 436.434  44
   4   3  -5 6614.35 436.698  39
   4   3  -5 6944.27 532.403  31
   4   3  -4 2440.16 321.990  25
   4   3  -4 2865.81 257.747  44
   4   3  -4 3215.06 279.164  39
   4   3  -4 2884.55 325.905  31
   4   3  -3 7854.42 609.763  25
   4   3  -3 7940.50 501.220  44
   4   3  -3 8631.49 519.611  42
   4   3  -3 7961.75 517.560  39
   4   3  -3 8018.11 582.125  31
   4   3  -2 2466.78 336.188  25
   4   3  -2 2814.55 251.560  44
   4   3  -2 3157.05 288.993  42
   4   3  -2 2719.51 279.206  39
   4   3  -2 2823.63 318.454  31
   4   3  -1 6101.54 521.047  25
   4   3  -1 6664.67 423.518  44
   4   3  -1 6622.19 463.822  42
   4   3  -1 6330.33 444.652  39
   4   3  -1 7099.99 558.453  33
   4   3  -1 6532.98 489.064  31
   4   3   0 12273.5 800.148  25
   4   3   0 11665.1 705.038  42
   4   3   0 11739.0 679.568  39
   4   3   0 13626.5 866.057  33
   4   3   0 11462.4 721.899  31
   4   3   1 17.1399 127.086  25
   4   3   1 124.035 148.601  42
   4   3   1 181.279 274.319  33
   4   3   1 53.7629 102.401  31
   4   3   2 5180.14 449.818  25
   4   3   2 5081.69 386.094  42
   4   3   2 5311.55 518.321  33
   4   3   2 4275.13 378.179  31
   4   3   3 2556.84 307.836  25
   4   3   3 2210.21 242.066  42
   4   3   3 2634.64 352.331  38
   4   3   3 2296.13 346.066  33
   4   3   3 1987.03 244.410  31
   4   3   4 68.3642 79.7099  42
   4   3   4 22.5131 133.441  38
   4   3   4 265.486 161.747  33
   4   3   4 77.4254 84.4355  31
   4   3   5 1984.89 218.720  42
   4   3   5 2023.52 311.654  38
   4   3   5 1777.24 292.394  33
   4   3   5 1623.61 216.536  31
   4   3   6 6048.57 417.061  42
   4   3   6 6704.69 569.196  38
   4   3   6 5935.22 510.633  33
   4   3   6 6321.52 464.892  31
   4   3   7 927.915 219.325  38
   4   3   7 1036.16 197.849  33
   4   3   7 871.759 168.547  31
   4   3   8 1866.91 276.644  38
  -4   3  -8 2183.39 173.508  34
   4   3   8 1571.66 233.320  31
   4   3   9 2041.16 280.477  38
  -4   3  -9 2196.65 172.789  34
   4   3   9 2277.34 266.432  31
   4   3  10 4512.76 396.604  38
  -4   3 -10 5143.31 292.095  34
   4   3  11 2102.78 234.829  38
  -4   3 -11 2317.03 161.402  34
   4   3  12 1352.09 164.126  38
  -4   3 -12 1525.81 112.938  34
   4   4 -10 3333.12 215.638  45
   4   4 -10 4057.50 235.115  44
   4   4  -9 345.658 70.1661  44
   4   4  -8 5159.32 381.964  25
   4   4  -8 5477.99 348.462  44
   4   4  -8 5509.19 323.818  39
   4   4  -7 1106.72 182.465  25
   4   4  -7 1145.50 149.306  44
   4   4  -7 1366.51 144.117  39
   4   4  -7 1112.64 180.317  31
   4   4  -6 117.867 101.363  25
   4   4  -6 49.2105 68.8065  44
   4   4  -6 15.3265 56.8315  39
   4   4  -6 28.3340 85.7638  31
   4   4  -5 47.5088 101.670  25
   4   4  -5 124.296 75.7146  44
   4   4  -5-34.8999 73.9071  39
   4   4  -5 14.9104 90.2523  31
   4   4  -4 2119.84 272.698  25
   4   4  -4 1782.66 205.527  44
   4   4  -4 2332.54 210.993  42
   4   4  -4 2034.29 213.880  39
   4   4  -4 1775.84 244.985  31
   4   4  -3 850.271 184.685  25
   4   4  -3 1035.08 152.803  44
   4   4  -3 946.568 149.065  42
   4   4  -3 883.906 147.448  39
   4   4  -3 831.321 177.918  31
   4   4  -2 2107.71 275.638  25
   4   4  -2 2666.29 237.506  44
   4   4  -2 2822.22 259.231  42
   4   4  -2 2079.93 232.709  39
   4   4  -2 2328.15 268.586  31
   4   4  -1 4499.37 416.956  25
   4   4  -1 5034.13 381.950  42
   4   4  -1 4487.46 355.547  39
   4   4  -1 3993.57 369.370  31
   4   4   0 184.778 126.659  25
   4   4   0 252.488 112.674  42
   4   4   0 428.793 185.699  33
   4   4   0 268.130 114.271  31
   4   4   1 305.005 130.920  25
   4   4   1 201.088 101.742  42
   4   4   1 574.850 207.061  33
   4   4   1 171.922 94.0586  31
   4   4   2 2437.35 289.343  25
   4   4   2 2748.36 260.303  42
   4   4   2 2678.34 379.282  33
   4   4   2 2175.96 244.001  31
   4   4   3 11285.0 760.752  25
   4   4   3 11649.1 689.425  42
   4   4   3 14928.1 904.684  38
   4   4   3 14659.1 927.017  33
   4   4   3 11883.2 706.675  31
   4   4   4 923.491 194.395  25
   4   4   4 805.669 134.947  42
   4   4   4 666.368 214.439  38
   4   4   4 515.715 197.241  33
   4   4   4 584.135 133.113  31
   4   4   5 4979.16 461.879  25
   4   4   5 4395.36 341.429  42
   4   4   5 6493.39 527.791  38
   4   4   5 5920.51 499.261  33
   4   4   5 4412.65 369.511  31
   4   4   6 3679.92 389.194  25
   4   4   6 3461.22 378.773  38
   4   4   6 2715.38 325.077  33
   4   4   6 2877.20 288.629  31
   4   4   7 9883.40 659.573  38
   4   4   7 8100.74 567.435  33
   4   4   7 8739.28 573.329  31
   4   4   8 2664.42 315.254  38
   4   4   8 2937.19 293.904  31
   4   4   9 2367.59 270.061  38
   4   4   9 2418.33 266.327  31
   4   4  10 1567.40 200.247  31
   4   5  -7 1765.62 144.235  44
   4   5  -7 1718.77 135.038  39
   4   5  -6 1990.36 169.113  44
   4   5  -6 2110.80 161.889  39
   4   5  -5 1927.23 199.366  25
   4   5  -5 1746.09 160.755  39
   4   5  -4 1141.07 168.474  25
   4   5  -4 1441.11 138.054  42
   4   5  -4 1124.62 136.314  39
   4   5  -3 376.200 116.161  25
   4   5  -3 456.887 96.4696  42
   4   5  -3 617.182 114.087  39
   4   5  -2 2023.39 241.644  25
   4   5  -2 2693.80 231.651  42
   4   5  -2 2534.05 227.813  39
   4   5  -1 1476.13 205.277  25
   4   5  -1 2205.07 218.522  42
   4   5  -1 2050.39 242.319  33
   4   5  -1 1607.22 196.967  31
   4   5   0 2184.61 254.812  25
   4   5   0 2686.65 256.391  42
   4   5   0 2253.86 236.214  31
   4   5   1 1684.39 223.606  25
   4   5   1 2083.53 224.097  42
   4   5   1 1493.72 193.319  31
   4   5   2 4037.47 369.214  25
   4   5   2 4895.30 352.376  42
   4   5   2 3941.20 324.151  31
   4   5   3 294.953 123.237  25
   4   5   3 173.537 85.0166  42
   4   5   3 359.945 201.140  38
   4   5   3 276.838 217.879  33
   4   5   3 245.714 90.2239  31
   4   5   4 205.852 118.076  25
   4   5   4 372.268 225.405  38
   4   5   4 358.149 195.763  33
   4   5   4 180.303 78.2905  31
   4   5   5 3441.12 362.126  25
   4   5   5 3730.70 401.228  33
   4   5   6 9781.98 726.516  25
   4   5   6 8088.53 553.312  31
  -5  -4   2 742.378 96.0126  30
  -5  -4   1 235.772 61.1986  30
  -5  -4   0 701.683 94.5185  30
  -5  -4  -1 1304.40 125.776  30
  -5  -4  -2 650.282 80.7047  30
  -5  -3   8 395.321 64.4951  28
   5  -3  -7 686.480 89.2601  19
  -5  -3   7 595.054 73.4169  32
   5  -3  -6 1977.09 162.635  19
  -5  -3   6 1611.71 135.754  32
   5  -3  -5 1599.12 153.409  19
  -5  -3   5 1459.28 127.966  32
   5  -3  -4 554.702 94.6331  19
  -5  -3   4 573.813 79.2655  32
  -5  -3   4 498.408 93.6476  30
   5  -3  -3 445.701 85.4287  19
  -5  -3   3 381.475 66.8608  32
  -5  -3   3 192.248 77.7205  30
  -5  -3   2 1824.41 150.140  32
  -5  -3   2 1483.92 170.695  30
  -5  -3   1 1686.55 141.129  32
  -5  -3   1 1514.04 163.666  30
   5  -3   0 789.721 119.003  19
  -5  -3   0 774.305 105.737  32
  -5  -3  -1 2526.56 190.237  32
  -5  -3  -1 2442.22 211.465  30
   5  -3   2 4707.39 315.661  19
  -5  -3  -2 4731.07 283.476  32
  -5  -3  -2 4859.29 304.703  30
   5  -3   3 3528.48 253.157  19
  -5  -3  -3 3483.04 223.799  32
  -5  -3  -3 3146.21 229.918  30
   5  -3   4 2613.43 206.550  19
  -5  -3  -4 2597.50 183.865  32
   5  -3   5 2714.92 207.784  19
  -5  -3  -5 2654.79 181.501  32
   5  -3   6 1370.77 133.799  19
  -5  -3  -6 1536.04 120.234  32
  -5  -2  10 6106.95 327.516  32
  -5  -2   9 2621.38 185.849  32
   5  -2  -8 288.871 71.5918  19
  -5  -2   8 286.573 62.3142  32
   5  -2  -7 137.926 46.9537  40
   5  -2  -7 84.5765 58.6769  19
  -5  -2   7 51.4446 43.1189  32
   5  -2  -6 8628.38 492.242  19
  -5  -2   6 8268.51 453.434  32
   5  -2  -5 77.9653 60.7194  19
  -5  -2   5 142.250 54.2279  32
  -5  -2   5 103.069 65.1387  30
   5  -2  -4 4877.51 328.264  19
  -5  -2   4 4357.60 285.604  32
  -5  -2   4 4127.52 315.081  30
   5  -2  -3 1692.27 180.804  19
  -5  -2   3 1600.77 151.919  32
  -5  -2   3 1479.07 174.114  30
   5  -2  -2 6423.40 397.827  19
  -5  -2   2 6115.27 357.135  32
  -5  -2   2 5193.49 376.978  30
   5  -2  -1 1789.52 185.652  19
  -5  -2   1 1713.20 164.491  32
  -5  -2   1 1207.76 173.148  30
   5  -2   0 9.06613 56.0155  19
  -5  -2   0 25.9594 53.1969  32
  -5  -2   0 42.0722 58.8179  30
   5  -2   1 708.971 161.492  33
   5  -2   1 749.772 122.431  19
  -5  -2  -1 678.428 99.1734  32
  -5  -2  -1 784.023 115.996  30
   5  -2   2 1558.05 173.431  19
   5  -2   2 1404.78 214.262  33
  -5  -2  -2 1496.95 145.167  32
  -5  -2  -2 1271.70 148.309  30
   5  -2   3 5999.67 469.677  33
   5  -2   3 6134.93 396.054  19
  -5  -2  -3 6363.84 360.009  32
  -5  -2  -3 5548.23 356.146  30
   5  -2   4 525.431 143.610  33
   5  -2   4 432.867 94.2745  19
  -5  -2  -4 383.335 79.0013  32
   5  -2   5 4395.44 371.331  33
   5  -2   5 4474.30 314.850  19
  -5  -2  -5 4383.24 278.289  32
   5  -2   6 281.910 79.1876  19
  -5  -2  -6 270.578 64.4515  32
   5  -2   7 2803.59 222.266  19
  -5  -2  -7 2480.85 183.728  32
   5  -2   8 3248.42 240.624  19
  -5  -2  -8 3277.26 207.283  32
   5  -2   9 2054.44 169.480  19
  -5  -1  11 49.0128 38.1528  32
   5  -1 -10-16.8346 28.4821  40
  -5  -1  10 4.99270 34.3461  32
   5  -1  -9 634.414 88.2742  40
   5  -1  -9 720.050 107.747  19
  -5  -1   9 662.387 93.7040  32
   5  -1  -8 834.000 104.768  40
   5  -1  -8 883.860 126.192  19
  -5  -1   8 897.414 112.111  32
   5  -1  -7 938.538 114.284  40
   5  -1  -7 829.906 136.348  19
  -5  -1   7 849.045 111.826  32
   5  -1  -6 773.834 112.014  40
   5  -1  -6 507.524 111.633  19
  -5  -1   6 666.333 100.231  32
   5  -1  -5 2531.83 211.592  40
   5  -1  -5 2259.74 223.213  39
   5  -1  -5 2643.48 237.408  19
  -5  -1   5 2856.73 215.742  32
   5  -1  -4 5986.99 377.516  40
   5  -1  -4 5989.16 407.726  39
   5  -1  -4 6081.37 408.000  19
  -5  -1   4 6483.69 377.039  32
   5  -1  -3 7455.84 444.051  40
   5  -1  -3 6649.94 458.800  39
   5  -1  -3 7076.90 452.837  19
  -5  -1   3 7281.57 416.027  32
   5  -1  -2 6116.89 368.751  40
   5  -1  -2 5124.13 388.384  39
   5  -1  -2 5693.89 391.411  19
  -5  -1   2 5450.20 351.067  32
   5  -1  -1 248.248 101.197  39
   5  -1  -1 297.497 92.4100  19
  -5  -1   1 217.792 68.0099  32
   5  -1   0 4752.73 360.733  39
   5  -1   0 4796.73 351.293  19
  -5  -1   0 5184.66 321.284  32
   5  -1   1 1557.04 237.268  42
  -5  -1  -1 1775.07 165.002  36
   5  -1   1 1866.96 267.825  33
   5  -1   1 1894.57 192.853  19
  -5  -1  -1 1687.81 163.109  32
   5  -1   2 4256.97 394.570  42
  -5  -1  -2 4098.76 275.362  36
   5  -1   2 4487.86 428.198  33
   5  -1   2 4308.96 310.846  19
  -5  -1  -2 4027.97 275.187  32
  -5  -1  -2 3602.60 280.607  30
   5  -1   3 356.544 136.364  42
  -5  -1  -3 255.737 67.4555  36
   5  -1   3 227.110 136.903  33
   5  -1   3 379.650 92.3530  19
  -5  -1  -3 297.673 72.4757  32
   5  -1   4 2668.77 245.660   4
   5  -1   4 2290.82 276.838  42
  -5  -1  -4 2192.75 184.343  36
   5  -1   4 2157.99 297.627  33
   5  -1   4 2195.07 208.761  19
  -5  -1  -4 2007.71 178.881  32
   5  -1   5 414.445 106.217   4
  -5  -1  -5 373.094 76.8312  36
   5  -1   5 357.424 158.154  33
   5  -1   5 409.191 91.2555  19
  -5  -1  -5 356.256 74.1680  32
   5  -1   6 3252.66 276.106   4
  -5  -1  -6 2926.82 212.401  36
   5  -1   6 2444.78 294.660  33
  -5  -1  -6 2941.10 215.297  32
   5  -1   7 442.727 103.928   4
  -5  -1  -7 522.133 79.8896  36
   5  -1   7 242.081 111.592  33
  -5  -1  -7 407.827 75.1158  32
   5  -1   8 1836.63 202.376   4
  -5  -1  -8 1992.68 154.250  36
   5  -1   8 1922.21 216.653  33
  -5  -1  -8 2116.99 158.489  32
   5  -1   9 454.588 93.4965   4
   5  -1   9 399.890 87.9300  38
  -5  -1  -9 308.684 55.9848  36
  -5  -1  -9 302.173 57.1867  32
   5  -1  10 523.698 92.5130   4
   5  -1  10 514.128 84.4622  19
   5   0 -11 23.3161 29.2062  26
   5   0 -11-3.97573 31.8351  40
   5   0 -10 3544.76 229.333  40
   5   0  -9 2485.52 192.733  40
   5   0  -8 27.2177 45.2862  40
   5   0  -7 52.2432 52.2064  40
   5   0  -6 9052.27 495.933  40
   5   0  -6 8181.35 491.053  39
   5   0  -5 972.905 131.438  40
   5   0  -5 876.732 137.504  39
   5   0  -4 24.0262 47.4629  40
   5   0  -4 19.9904 69.8630  39
   5   0  -3 3132.59 240.668  40
   5   0  -3 2650.76 264.749  39
   5   0  -2 5163.86 340.038  40
   5   0  -2 5486.42 393.564  39
   5   0  -1 2110.90 227.802  39
   5   0   0 1950.23 223.586  39
   5   0   0 1654.90 274.707  33
   5   0   1 1284.48 213.725  42
   5   0   1 1079.96 161.430  39
  -5   0  -1 939.564 122.123  36
   5   0   1 1386.62 243.012  33
   5   0   2 2393.83 291.333  42
   5   0   2 2659.23 235.351  39
  -5   0  -2 2195.83 192.794  36
   5   0   2 2201.76 324.390  33
   5   0   3 10383.5 600.963   4
   5   0   3 8849.66 640.204  42
  -5   0  -3 9566.53 520.119  36
   5   0   3 9604.45 715.901  33
   5   0   4 1949.05 216.623   4
   5   0   4 1587.54 238.696  42
  -5   0  -4 1723.65 163.578  36
   5   0   4 2082.02 298.716  33
   5   0   5 3034.12 279.972   4
   5   0   5 3546.72 340.477  42
  -5   0  -5 3120.82 229.363  36
   5   0   5 2926.61 357.697  33
   5   0   6 27.9463 91.3511  42
   5   0   6 11.0660 66.9788   4
  -5   0  -6-6.17810 46.4297  36
   5   0   6-34.4801 114.704  33
   5   0   7 6538.32 422.675   4
   5   0   7 5312.25 416.387  42
  -5   0  -7 5624.62 333.340  36
   5   0   7 5280.03 446.363  33
   5   0   8 1651.54 193.366   4
   5   0   8 1742.02 211.976  38
  -5   0  -8 1495.39 138.350  36
   5   0   8 1618.07 213.668  33
   5   0   9 920.788 147.070   4
   5   0   9 1039.94 153.302  38
  -5   0  -9 921.309 99.0157  36
   5   0  10 852.642 129.187   4
   5   0  10 879.982 126.366  38
  -5   0 -10 860.824 86.4663  36
   5   1 -11 25.5165 33.7251  26
   5   1 -11 66.5967 37.7049  25
   5   1 -11 76.4334 31.7604  40
   5   1 -10 11.1763 40.8611  26
   5   1 -10 29.9701 42.5569  25
   5   1 -10 38.9085 36.5683  40
   5   1  -9 582.425 100.928  25
   5   1  -9 666.960 94.4636  40
   5   1  -9 689.416 107.630  31
   5   1  -8 886.944 131.595  25
   5   1  -8 679.575 101.681  45
   5   1  -8 791.312 109.442  40
   5   1  -8 1014.96 142.249  31
   5   1  -7 907.120 119.838  45
   5   1  -7 903.905 143.118  25
   5   1  -7 828.406 118.624  40
   5   1  -7 910.508 121.635  39
   5   1  -6 726.364 112.810  40
   5   1  -6 680.182 117.363  39
   5   1  -5 2721.34 221.460  40
   5   1  -5 2804.57 246.549  39
   5   1  -4 5212.24 371.950  39
   5   1  -3 6711.97 446.406  39
   5   1  -2 4995.45 372.062  39
   5   1  -1 294.573 105.987  39
   5   1   0 4582.93 400.126  42
   5   1   0 4634.85 356.665  39
  -5   1   0 4905.55 311.704  36
   5   1   0 5455.84 466.993  33
   5   1   1 1837.98 246.419  42
   5   1   1 1676.83 192.353  39
  -5   1  -1 1728.73 161.173  36
   5   1   1 1775.33 290.132  33
   5   1   2 4110.13 384.871  42
  -5   1  -2 4149.09 277.185  36
   5   1   2 4378.56 449.316  33
   5   1   3 62.1535 101.680  42
  -5   1  -3 134.631 57.8336  36
   5   1   3 21.7280 142.118  33
   5   1   4 2153.76 222.024   4
   5   1   4 2278.33 274.860  42
  -5   1  -4 2255.18 180.901  36
   5   1   4 2328.98 329.509  33
   5   1   5 454.057 137.661  42
   5   1   5 577.157 117.501   4
  -5   1  -5 549.838 88.4128  36
   5   1   5 589.879 179.942  33
   5   1   6 3517.26 288.644   4
   5   1   6 2891.21 296.821  42
  -5   1  -6 2993.81 217.501  36
   5   1   6 3689.74 379.281  33
   5   1   7 351.933 117.357  42
   5   1   7 462.979 112.542   4
   5   1   7 626.710 146.303  38
  -5   1  -7 426.225 70.6945  36
   5   1   7 376.698 140.485  33
   5   1   8 2266.50 230.753   4
   5   1   8 1937.56 213.268  42
   5   1   8 2363.30 260.228  38
  -5   1  -8 2184.01 161.978  36
  -5   1  -8 2436.51 163.479  34
   5   1   8 2382.64 254.353  33
   5   1   9 622.814 120.144   4
   5   1   9 566.891 126.413  38
  -5   1  -9 432.889 63.7800  36
  -5   1  -9 490.740 62.7377  34
   5   2 -10 7649.29 395.659  26
   5   2 -10 6988.66 398.964  25
   5   2  -9 2336.19 176.656  45
   5   2  -9 2599.74 210.792  25
   5   2  -9 2965.41 225.712  31
   5   2  -8 272.732 68.7346  45
   5   2  -8 274.686 83.7368  25
   5   2  -8 310.288 97.0463  31
   5   2  -7 169.145 81.7649  25
   5   2  -7 126.979 61.5622  39
   5   2  -7 154.949 83.3962  31
   5   2  -6 8787.68 554.350  25
   5   2  -6 8508.26 485.831  39
   5   2  -6 8832.56 574.136  31
   5   2  -5 39.4398 81.3052  25
   5   2  -5 109.474 73.6706  39
   5   2  -5 144.095 99.1975  31
   5   2  -4 5668.40 434.226  25
   5   2  -4 5023.58 355.807  39
   5   2  -4 4478.20 414.413  31
   5   2  -3 1235.42 173.308  39
   5   2  -3 1723.57 241.215  31
   5   2  -2 5968.81 414.500  39
   5   2  -2 6235.13 497.506  31
   5   2  -1 2006.91 231.309  42
   5   2  -1 1404.01 192.079  39
   5   2  -1 1876.68 259.140  31
   5   2   0 135.785 96.4286  42
   5   2   0 19.5443 69.4357  39
   5   2   0 226.435 150.676  33
   5   2   1 679.331 156.316  42
   5   2   1 784.124 201.940  33
   5   2   2 1547.04 226.225  42
   5   2   2 1857.69 299.627  33
   5   2   3 5838.06 459.056  42
   5   2   3 6973.63 583.511  33
   5   2   4 675.575 151.458  42
   5   2   4 1023.21 235.321  33
   5   2   5 4686.80 371.839  42
   5   2   5 4948.76 454.922  33
   5   2   6 398.261 108.387  42
   5   2   6 349.823 151.735  33
   5   2   7 2682.27 251.250  42
   5   2   7 3510.31 336.387  38
  -5   2  -7 3089.50 195.217  34
   5   2   7 2921.62 300.477  33
   5   2   8 3259.31 292.605  38
  -5   2  -8 2937.05 182.503  34
   5   2   8 2465.62 255.383  33
   5   3  -8 301.373 70.4639  25
   5   3  -8 430.223 79.5698  31
   5   3  -7 688.260 109.194  25
   5   3  -7 738.439 89.3874  39
   5   3  -7 888.877 127.337  31
   5   3  -6 2187.91 215.992  25
   5   3  -6 2282.14 183.279  39
   5   3  -6 2373.94 228.328  31
   5   3  -5 1337.52 181.255  25
   5   3  -5 1425.79 149.040  39
   5   3  -5 1429.05 190.739  31
   5   3  -4 770.700 147.407  25
   5   3  -4 647.550 111.506  39
   5   3  -4 824.293 146.546  31
   5   3  -3 222.833 109.675  25
   5   3  -3 371.572 100.120  39
   5   3  -3 541.090 129.207  31
   5   3  -2 2741.78 293.494  25
   5   3  -2 2614.01 240.074  42
   5   3  -2 2545.16 233.439  39
   5   3  -2 2333.14 269.534  31
   5   3  -1 1961.81 262.140  25
   5   3  -1 2554.89 244.578  42
   5   3  -1 1807.70 197.172  39
   5   3  -1 2114.84 255.759  31
   5   3   0 1160.20 185.710  42
   5   3   0 753.253 175.026  31
   5   3   1 3007.97 302.632  42
   5   3   1 3859.44 391.812  33
   5   3   1 3103.60 310.277  31
   5   3   2 4912.67 397.391  42
   5   3   2 6094.37 508.667  33
   5   3   2 4925.87 404.789  31
   5   3   3 3885.49 341.921  42
   5   3   3 4768.80 462.136  33
   5   3   3 4594.10 376.922  31
   5   3   4 2756.45 262.592  42
   5   3   4 3186.97 362.407  33
   5   3   5 3316.59 274.308  42
  -5   3  -5 3172.05 198.005  34
   5   3   5 3449.74 363.624  33
  -5   3  -6 1553.43 117.923  34
   5   3   6 1690.35 230.878  33
   5   4  -3 1116.00 143.997  25
   5   4  -3 1211.69 148.730  31
   5   4  -2 697.109 124.168  25
   5   4  -2 645.689 119.464  31
   5   4  -1 310.459 110.129  25
   5   4  -1 353.806 93.7864  31
   5   4   0 1458.84 196.278  25
   5   4   0 1090.42 154.522  31
   5   4   1 1980.27 214.792  31
   5   4   2 676.416 142.560  31
   0   0   0    0.00    0.00   0
TITL rowan_Ba_smart in P2(1)
REM P2(1) (#4 in standard setting)
CELL 1.54184   4.829647   6.270335  16.955114  90.0000  92.2141  90.0000
ZERR    1.00   0.000063   0.000092   0.000211   0.0000   0.0012   0.0000
LATT -1
SYMM -x, y+1/2,-z
SFAC C N O Cl Ba
UNIT 30.00 4.00 12.00 2.00 1.00
REM  CrysAlisPro recorded range (K): Min=99.7; max=100.2; aver:100.0
TEMP -173
TREF
HKLF 4
END
;
_shelx_hkl_checksum     97637
_shelx_res_file
;
TITL shelxt_a.res in P2(1)
    shelx.res
    created by SHELXL-2018/3 at 12:50:44 on 17-Jun-2024
CELL  1.54184   4.8296   6.2703  16.9551   90.000   92.214   90.000
ZERR     2.00   0.0001   0.0001   0.0002    0.000    0.001    0.000
LATT  -1
SYMM  - X, 1/2 + Y, - Z
SFAC  S    CL   O    N    C    H
UNIT  4 2 8 6 14 12
MERG   2
OMIT    -3.00 180.00
TWIN
dfix .88 .01 n2 h1n n3 h2n n3 h3n
EQIV $1 x, y+1, z
HTAB N2 O1_$1
EQIV $2 -x+1, y+1/2, -z
HTAB N3 O4_$2
EQIV $3 x+1, y, z
HTAB N3 O4_$3
EQIV $4  -x+2, y+1/2, -z
HTAB N3 O3_$4
FMAP   2
PLAN   20
ACTA   140.00
BOND   $H
CONF
L.S.  24
TEMP  -173.00
WGHT    0.051800    0.023200
BASF   0.00306
FVAR       4.09504
S1    1    1.241467   -0.056445    0.375966    11.00000    0.01884    0.01378 =
         0.01526   -0.00040   -0.00157    0.00040
S2    1    0.690839   -0.054791    0.091492    11.00000    0.01703    0.01662 =
         0.01433   -0.00127   -0.00021   -0.00150
CL1   2    0.390024    0.392397    0.146827    11.00000    0.02159    0.01792 =
         0.02266    0.00334   -0.00375    0.00140
O1    3    1.062920   -0.177796    0.425727    11.00000    0.02485    0.01527 =
         0.01899    0.00119    0.00136    0.00072
O2    3    1.452468   -0.175120    0.338340    11.00000    0.01921    0.02130 =
         0.02185   -0.00128   -0.00094    0.00555
O3    3    0.830797   -0.255768    0.096686    11.00000    0.02296    0.01312 =
         0.02094   -0.00200    0.00091   -0.00123
O4    3    0.397202   -0.052697    0.074471    11.00000    0.01799    0.02411 =
         0.01977   -0.00359    0.00001   -0.00207
N1    4    1.382229    0.131140    0.429648    11.00000    0.02394    0.01628 =
         0.01817   -0.00268   -0.00420   -0.00164
N2    4    1.037773    0.384199    0.389873    11.00000    0.02350    0.01597 =
         0.01704   -0.00310   -0.00049   -0.00058
N3    4    0.829253    0.084318    0.025244    11.00000    0.01907    0.02137 =
         0.01880    0.00421    0.00042    0.00041
C4    5    1.257733    0.315880    0.433900    11.00000    0.02342    0.02119 =
         0.01455    0.00083    0.00137   -0.00521
AFIX  43
H4    6    1.331004    0.412655    0.472437    11.00000   -1.20000
AFIX   0
C5    5    0.931870    0.276681    0.323607    11.00000    0.01980    0.01406 =
         0.01663    0.00025    0.00290   -0.00311
C6    5    1.033537    0.075280    0.305446    11.00000    0.01670    0.01381 =
         0.01512    0.00145    0.00038    0.00029
C7    5    0.955016   -0.023223    0.234465    11.00000    0.01721    0.01275 =
         0.01872    0.00104    0.00121    0.00028
AFIX  43
H7    6    1.034802   -0.155951    0.220703    11.00000   -1.20000
AFIX   0
C8    5    0.759779    0.073074    0.183849    11.00000    0.01556    0.01507 =
         0.01513    0.00083   -0.00022   -0.00198
C9    5    0.644385    0.270231    0.205194    11.00000    0.01699    0.01839 =
         0.01794    0.00460    0.00039   -0.00106
C10   5    0.731951    0.373950    0.273954    11.00000    0.02031    0.01393 =
         0.01870    0.00061    0.00305    0.00182
AFIX  43
H10   6    0.657180    0.508943    0.287066    11.00000   -1.20000
AFIX   0
H1N   6    0.989105    0.513765    0.402549    11.00000    0.01996
H2N   6    0.730905    0.192724    0.006812    11.00000    0.02233
H3N   6    1.008880    0.098515    0.028305    11.00000    0.03687
HKLF 4
REM  shelxt_a.res in P2(1)
REM wR2 = 0.0779, GooF = S = 1.061, Restrained GooF = 1.060 for all data
REM R1 = 0.0281 for 1895 Fo > 4sig(Fo) and 0.0289 for all 1953 data
REM 167 parameters refined using 4 restraints
END
WGHT      0.0518      0.0232
REM Highest difference peak  0.280,  deepest hole -0.333,  1-sigma level  0.071
Q1    1   0.3963  0.1059  0.2555  11.00000  0.05    0.28
Q2    1   0.6455  0.2423 -0.0401  11.00000  0.05    0.27
Q3    1   1.3903 -0.3015  0.2173  11.00000  0.05    0.26
Q4    1   0.8541  0.4367  0.1962  11.00000  0.05    0.23
Q5    1   0.6444 -0.1567 -0.0223  11.00000  0.05    0.23
Q6    1   0.3525  0.1136  0.0349  11.00000  0.05    0.22
Q7    1   0.3470  0.0784  0.0902  11.00000  0.05    0.22
Q8    1   0.9677 -0.1604  0.4250  11.00000  0.05    0.21
Q9    1   0.7112 -0.3458  0.1899  11.00000  0.05    0.21
Q10   1   0.3561  0.5081  0.0798  11.00000  0.05    0.19
Q11   1   0.4027 -0.3174  0.0947  11.00000  0.05    0.19
Q12   1   0.9510  0.1181  0.3190  11.00000  0.05    0.19
Q13   1   0.3047 -0.0820  0.0998  11.00000  0.05    0.19
Q14   1   0.6610  0.2524  0.0489  11.00000  0.05    0.19
Q15   1   0.7510 -0.1996  0.2670  11.00000  0.05    0.19
Q16   1   1.3869 -0.3306  0.3178  11.00000  0.05    0.19
Q17   1   0.7023  0.2269  0.2007  11.00000  0.05    0.19
Q18   1   1.0917 -0.0621  0.4257  11.00000  0.05    0.18
Q19   1   0.9020  0.0766  0.0198  11.00000  0.05    0.18
Q20   1   1.4040 -0.0403  0.3248  11.00000  0.05    0.18
;
_shelx_res_checksum     44610
data_global
_journal_date_recd_electronic     2024-04-23
_journal_date_accepted     2024-06-21
_journal_name_full     'Acta Crystallographica, Section E'
_journal_year     2024
_journal_volume     80
_journal_issue      7
_journal_page_first     806
_journal_page_last     810
_journal_paper_category     GO
_journal_paper_doi     10.1107/S2056989024006078
_journal_coeditor_code     VU2004
_publ_contact_author_name     'Kennedy, Alan R.'
_publ_contact_author_address
;
Department of Pure & Applied Chemistry
University of Strathclyde
295 Cathedral Street
Glasgow G1 1XL
Scotland
;
_publ_contact_author_email     'a.r.kennedy@strath.ac.uk'
_publ_contact_author_fax     ?
_publ_contact_author_phone     '0141 548 2016'
_publ_section_title
;
A monoclinic polymorph of chlorothiazide
;
loop_
    _publ_author_name
    _publ_author_address
    'Brydson, Rowan K. H.'
;
Department of Pure & Applied Chemistry
University of Strathclyde
295 Cathedral Street
Glasgow G1 1XL
Scotland
;
    'Kennedy, Alan R.'
;
Department of Pure & Applied Chemistry
University of Strathclyde
295 Cathedral Street
Glasgow G1 1XL
Scotland
;
_publ_section_synopsis
;
Accessible from basic aqueous solutions, a new monoclinic polymorph of the
diuretic chlorothiazide is described.
;
