# Supplementary material for: A monoclinic polymorph of chloro­thia­zide
Source: Acta Crystallogr E Crystallogr Commun. 2024 Jun 28;80(Pt 7):806–10. doi: 10.1107/S2056989024006078 (PMC11223696; doi:10.1107/S2056989024006078)
Supplement: Supplementary file 2 [file e-80-00806-Isup2.hkl]

data_I                                                                          
_shelx_title ' shelxt_a.res in P2(1)'                                           
_shelx_refln_list_code          4                                               
_shelx_F_calc_maximum       88.47                                               
_exptl_crystal_F_000       300.00                                               
_reflns_d_resolution_high  0.8134                                               
                                                                                
loop_                                                                           
 _space_group_symop_operation_xyz                                               
 'x, y, z'                                                                      
 '-x, y+1/2, -z'                                                                
                                                                                
_cell_length_a     4.8296                                                       
_cell_length_b     6.2703                                                       
_cell_length_c    16.9551                                                       
_cell_angle_alpha  90.000                                                       
_cell_angle_beta   92.214                                                       
_cell_angle_gamma  90.000                                                       
                                                                                
_shelx_F_squared_multiplier     1.000                                           
                                                                                
loop_                                                                           
 _refln_index_h                                                                 
 _refln_index_k                                                                 
 _refln_index_l                                                                 
 _refln_F_squared_calc                                                          
 _refln_F_squared_meas                                                          
 _refln_F_squared_sigma                                                         
 _refln_observed_status                                                         
   1  -7   0         42.83         48.18         9.03 o                         
   2  -7   0         52.27         47.70         6.03 o                         
   0  -6   0        913.54        917.84        27.99 o                         
   1  -6   0          3.72          1.82         2.54 o                         
   2  -6   0        346.36        338.40        19.21 o                         
   3  -6   0         40.02         46.13         3.96 o                         
   1  -5   0        173.21        179.94         5.46 o                         
   2  -5   0         78.87         75.96         4.36 o                         
   3  -5   0        267.17        255.95        11.11 o                         
   4  -5   0        148.70        119.56         7.69 o                         
   0  -4   0        520.21        505.23        32.04 o                         
   1  -4   0        522.84        552.66        10.29 o                         
   2  -4   0        588.39        571.02        13.47 o                         
   3  -4   0        207.81        197.60         9.68 o                         
   4  -4   0         13.96          7.01         3.11 o                         
   5  -4   0         60.18         41.84         5.64 o                         
   1  -3   0         29.54         38.14         7.84 o                         
   2  -3   0        897.66       1074.92       194.46 o                         
   3  -3   0       1115.91       1195.73        36.80 o                         
   4  -3   0        654.74        691.57        19.82 o                         
   5  -3   0         57.74         46.58         4.71 o                         
   0  -2   0       7826.65       7583.51       184.67 o                         
   1  -2   0        541.45        530.81        14.25 o                         
   2  -2   0        373.71        370.93        10.97 o                         
   3  -2   0        660.00        606.66        13.78 o                         
   4  -2   0        117.20        106.97         5.93 o                         
   5  -2   0          1.54          1.52         1.92 o                         
   1  -1   0        106.08        102.66         2.34 o                         
   2  -1   0        246.70        220.82         4.88 o                         
   3  -1   0         23.79         17.65         1.68 o                         
   4  -1   0        122.61        121.86         4.72 o                         
   5  -1   0        289.16        294.53        11.81 o                         
   1   0   0         20.65         28.87         1.11 o                         
   2   0   0        389.79        449.41        10.54 o                         
   3   0   0        950.52       1090.17        30.28 o                         
   4   0   0         13.95         16.19         1.95 o                         
   5   0   0         94.61        109.96        10.34 o                         
   1   1   0        124.48        115.70         2.57 o                         
   2   1   0        196.50        167.01         4.77 o                         
   3   1   0         27.23         20.72         1.89 o                         
   4   1   0        128.67        127.12         5.45 o                         
   5   1   0        272.56        290.27        11.08 o                         
   0   2   0       7546.43       7442.52       157.24 o                         
   1   2   0        538.92        521.85        10.59 o                         
   2   2   0        421.65        409.95        10.10 o                         
   3   2   0        666.23        625.84        11.21 o                         
   4   2   0        100.54         96.35         6.21 o                         
   5   2   0          3.58          6.06         3.39 o                         
   1   3   0         30.23         68.46         5.71 o                         
   2   3   0        896.16       1122.24        39.43 o                         
   3   3   0       1179.30       1205.21        21.34 o                         
   4   3   0        624.20        720.26        19.89 o                         
   5   3   0         50.18         58.94        12.13 o                         
   0   4   0        436.63        383.26        19.97 o                         
   1   4   0        544.20        593.83        19.85 o                         
   2   4   0        586.55        575.94        17.02 o                         
   3   4   0        207.51        201.96        10.71 o                         
   4   4   0         20.26         16.12         3.80 o                         
   5   4   0         62.52         74.98        10.98 o                         
   1   5   0        167.74        173.50        14.92 o                         
   2   5   0         54.93         60.89        10.28 o                         
   3   5   0        263.51        271.75        14.73 o                         
   4   5   0        151.23        142.37         8.93 o                         
   2   6   0        311.10        314.72        16.60 o                         
   3   6   0         47.29         46.35         5.82 o                         
   1   7   0         49.04         29.52        20.11 o                         
   2   7   0         58.65         59.76         6.29 o                         
  -2  -7   1         78.30         80.73         7.68 o                         
  -1  -7   1         94.40        100.86         6.87 o                         
   0  -7   1        723.25       1001.95        32.17 o                         
   1  -7   1        198.14        240.25        12.86 o                         
   2  -7   1        195.32        202.36        52.68 o                         
  -3  -6   1         71.54         58.63         4.29 o                         
  -2  -6   1         74.99         75.57         4.65 o                         
  -1  -6   1         48.47         41.86         4.19 o                         
   0  -6   1        328.74        343.78        10.49 o                         
   1  -6   1          7.24          9.16         2.37 o                         
   2  -6   1         15.13         16.93         2.78 o                         
   3  -6   1        369.61        376.29        14.58 o                         
  -4  -5   1         86.37         77.82         6.62 o                         
  -3  -5   1        157.89        152.72         9.15 o                         
  -2  -5   1        649.26        629.13        27.03 o                         
  -1  -5   1        630.92        618.67        13.24 o                         
   0  -5   1        399.58        412.57        15.02 o                         
   1  -5   1        534.29        550.22        12.15 o                         
   2  -5   1        260.31        265.45        11.26 o                         
   3  -5   1        404.50        385.04        14.59 o                         
   4  -5   1        119.07        101.74         6.88 o                         
  -5  -4   1         27.54         14.06         3.65 o                         
  -4  -4   1        268.23        232.12        16.48 o                         
  -3  -4   1        436.43        425.04        22.85 o                         
  -2  -4   1        132.34        144.38         6.28 o                         
  -1  -4   1         64.31         65.64         2.89 o                         
   0  -4   1        417.88        461.03        17.24 o                         
   1  -4   1        669.16        715.28        18.08 o                         
   2  -4   1        162.93        159.14         6.40 o                         
   3  -4   1        892.16        873.47        27.06 o                         
   4  -4   1         20.54         19.18         2.94 o                         
   5  -4   1         97.79         77.78         7.50 o                         
  -5  -3   1         75.68         96.46         6.37 o                         
  -4  -3   1        310.69        343.74        16.68 o                         
  -3  -3   1        242.15        240.73        18.23 o                         
  -2  -3   1       1242.02       1291.53        38.52 o                         
  -1  -3   1        154.23        130.03         6.47 o                         
   0  -3   1        703.53        784.14        23.27 o                         
   1  -3   1        132.06        125.54        12.33 o                         
   2  -3   1        434.68        454.79        18.54 o                         
   3  -3   1       1431.19       1399.20        28.87 o                         
   4  -3   1         18.61         17.63         2.99 o                         
   5  -3   1        173.89        148.46         8.43 o                         
  -5  -2   1         97.28         95.87         9.66 o                         
  -4  -2   1       1268.35       1242.98        30.83 o                         
  -3  -2   1        905.08        910.62        20.88 o                         
  -2  -2   1        112.20        112.36         5.23 o                         
  -1  -2   1        471.54        503.93        10.33 o                         
   0  -2   1        605.64        635.06        12.75 o                         
   1  -2   1       3669.45       3604.24        83.97 o                         
   2  -2   1        154.94        156.03         7.27 o                         
   3  -2   1        254.46        236.26         6.25 o                         
   4  -2   1         26.21         23.43         3.40 o                         
   5  -2   1         42.26         43.53         3.56 o                         
  -5  -1   1         14.95         14.95         2.87 o                         
  -4  -1   1        501.58        511.15        11.53 o                         
  -3  -1   1        180.45        180.75         4.77 o                         
  -2  -1   1        382.59        336.35         7.41 o                         
  -1  -1   1       4585.97       4391.07        55.79 o                         
   0  -1   1       2373.19       2305.65        26.01 o                         
   1  -1   1       1734.29       1626.00        23.74 o                         
   2  -1   1         37.42         42.96         2.08 o                         
   3  -1   1        564.97        560.42        11.40 o                         
   4  -1   1        169.62        163.39         5.95 o                         
   5  -1   1        101.02        105.06         5.17 o                         
  -5   0   1        102.57        125.88        13.58 o                         
  -4   0   1       1518.26       2179.57        43.32 o                         
  -3   0   1        467.87        638.09        14.38 o                         
  -2   0   1       1461.11       2172.82        37.04 o                         
  -1   0   1       1177.23       1158.19        20.46 o                         
   0   0   1         57.87         58.91         1.27 o                         
   1   0   1       1119.34       1015.02        16.67 o                         
   2   0   1          0.73          0.21         1.03 o                         
   3   0   1        267.06        273.99         6.96 o                         
   4   0   1         51.02         47.93         2.82 o                         
   5   0   1         65.32         65.97         5.61 o                         
  -5   1   1         12.71         17.57         6.32 o                         
  -4   1   1        514.58        518.47        15.44 o                         
  -3   1   1        165.96        169.30         5.45 o                         
  -2   1   1        509.75        468.85        10.59 o                         
  -1   1   1       4813.82       4466.26        67.00 o                         
   0   1   1       2386.20       2312.39        29.38 o                         
   1   1   1       1751.36       1636.64        24.20 o                         
   2   1   1         33.21         37.90         2.44 o                         
   3   1   1        590.43        591.77        11.59 o                         
   4   1   1        179.33        181.52         7.37 o                         
   5   1   1         90.90        103.80         6.15 o                         
  -5   2   1         92.81        104.36        10.25 o                         
  -4   2   1       1213.72       1229.29        26.47 o                         
  -3   2   1        925.27        900.87        16.00 o                         
  -2   2   1         98.20        101.60         4.73 o                         
  -1   2   1        462.05        471.70        13.32 o                         
   0   2   1        693.05        724.56        11.70 o                         
   1   2   1       3656.05       3698.82        60.81 o                         
   2   2   1        170.60        168.87         5.74 o                         
   3   2   1        239.07        226.80         5.84 o                         
   4   2   1         26.48         25.38         3.71 o                         
   5   2   1         35.48         43.07         7.37 o                         
  -5   3   1         77.94        126.17         7.76 o                         
  -4   3   1        337.57        391.09        11.62 o                         
  -3   3   1        242.20        245.50         7.66 o                         
  -2   3   1       1257.75       1238.10        33.89 o                         
  -1   3   1        234.51        218.87         7.97 o                         
   0   3   1        744.74        821.78        19.44 o                         
   1   3   1        101.84         97.43         4.54 o                         
   2   3   1        456.27        473.79        13.08 o                         
   3   3   1       1384.32       1353.70        25.10 o                         
   4   3   1          6.39          4.59         4.06 o                         
   5   3   1        174.70        195.56        14.44 o                         
  -5   4   1         23.56         20.05         4.26 o                         
  -4   4   1        302.53        269.84        11.30 o                         
  -3   4   1        413.67        400.69        14.80 o                         
  -2   4   1        117.26        120.71         6.43 o                         
  -1   4   1         67.76         59.23         6.31 o                         
   0   4   1        472.45        496.98        19.15 o                         
   1   4   1        673.14        725.68        22.86 o                         
   2   4   1        200.65        193.20         8.04 o                         
   3   4   1        918.73        886.19        25.29 o                         
   4   4   1         18.47         16.14         4.36 o                         
   5   4   1         91.37        118.09        12.81 o                         
  -4   5   1        106.49        110.41        10.09 o                         
  -3   5   1        145.24        141.64         9.12 o                         
  -2   5   1        637.56        603.77        38.21 o                         
  -1   5   1        629.50        568.29        25.38 o                         
   0   5   1        388.07        406.67        16.84 o                         
   1   5   1        500.08        508.04        20.24 o                         
   2   5   1        243.99        230.41        13.81 o                         
   3   5   1        358.31        400.97        25.35 o                         
   4   5   1        116.13        105.07         9.38 o                         
  -3   6   1         60.09         62.98         7.22 o                         
  -2   6   1         83.64         85.70         7.40 o                         
  -1   6   1         45.31         48.41         9.94 o                         
   2   6   1         10.52         12.02         8.02 o                         
   3   6   1        396.00        444.30        29.93 o                         
  -2   7   1         64.71         58.80         5.73 o                         
  -1   7   1        100.71         93.87        10.90 o                         
   0   7   1        741.07        772.57        42.45 o                         
   1   7   1        193.05        235.85        26.82 o                         
   2   7   1        168.58        187.05        17.46 o                         
  -2  -7   2         34.08         34.71         4.62 o                         
  -1  -7   2        179.87        178.20         9.58 o                         
   0  -7   2          5.94          5.71         3.33 o                         
   1  -7   2        289.91        314.11        11.38 o                         
   2  -7   2          6.29          8.14         2.05 o                         
  -3  -6   2        232.89        196.28        26.28 o                         
  -2  -6   2        154.23        160.30         7.85 o                         
  -1  -6   2       1060.45       1163.40        33.47 o                         
   0  -6   2         94.03         92.99         4.81 o                         
   1  -6   2        348.76        385.10        12.56 o                         
   2  -6   2        567.53        580.59        24.59 o                         
   3  -6   2        413.57        344.28        15.61 o                         
  -4  -5   2        155.26        130.58        14.88 o                         
  -3  -5   2         52.67         52.84         4.71 o                         
  -2  -5   2        243.65        252.48         9.39 o                         
  -1  -5   2         73.15         77.24         3.85 o                         
   0  -5   2        140.20        140.06         5.76 o                         
   1  -5   2        159.25        180.20         6.29 o                         
   2  -5   2        220.22        226.37         7.44 o                         
   3  -5   2        121.84        120.46         7.19 o                         
   4  -5   2        268.88        249.43        11.73 o                         
  -5  -4   2         55.31         44.27         5.73 o                         
  -4  -4   2        165.31        136.06         9.10 o                         
  -3  -4   2        936.25        849.92        32.50 o                         
  -2  -4   2         42.21         40.45         2.80 o                         
  -1  -4   2        897.93        919.11        18.21 o                         
   0  -4   2         88.16        100.10         4.51 o                         
   1  -4   2         40.70         41.62         2.35 o                         
   2  -4   2        288.72        310.32         8.94 o                         
   3  -4   2        276.34        277.48        10.14 o                         
   4  -4   2        140.96        133.72         7.19 o                         
   5  -4   2         54.84         38.78         4.81 o                         
  -5  -3   2        120.87        100.95        10.15 o                         
  -4  -3   2        180.55        170.87         9.13 o                         
  -3  -3   2        148.17        123.21        10.95 o                         
  -2  -3   2        238.27        234.25        12.83 o                         
  -1  -3   2        717.24        822.02        22.37 o                         
   0  -3   2        804.83        824.73        24.55 o                         
   1  -3   2        296.81        313.61        21.39 o                         
   2  -3   2        628.89        618.18        25.58 o                         
   3  -3   2       1129.54       1095.51        26.86 o                         
   4  -3   2        301.04        289.64         9.48 o                         
   5  -3   2        295.40        284.23        10.34 o                         
  -5  -2   2        364.26        354.57        19.67 o                         
  -4  -2   2        446.43        436.11        13.87 o                         
  -3  -2   2       1426.22       1379.07        24.00 o                         
  -2  -2   2        393.53        397.49        11.44 o                         
  -1  -2   2        930.88        960.06        19.28 o                         
   0  -2   2         95.08         93.70         4.09 o                         
   1  -2   2        355.80        367.73         8.80 o                         
   2  -2   2        338.42        364.10        12.54 o                         
   3  -2   2        644.19        570.58        14.19 o                         
   4  -2   2        428.32        414.40        12.71 o                         
   5  -2   2         85.15         85.69         4.90 o                         
  -5  -1   2        293.09        335.41        11.15 o                         
  -4  -1   2         36.47         36.73         3.42 o                         
  -3  -1   2         16.03         14.61         1.46 o                         
  -2  -1   2        300.73        325.04         7.88 o                         
  -1  -1   2       2784.27       2771.59        37.90 o                         
   0  -1   2         46.44         50.60         1.44 o                         
   1  -1   2         34.79         33.44         1.44 o                         
   2  -1   2        117.71        142.12         4.26 o                         
   3  -1   2        634.03        603.37        11.16 o                         
   4  -1   2         20.03         18.39         2.16 o                         
   5  -1   2        228.20        243.64         7.62 o                         
  -5   0   2        272.17        316.44        15.34 o                         
  -4   0   2        322.21        363.22        10.84 o                         
  -3   0   2        627.85        626.45        13.31 o                         
  -2   0   2       1388.40       1453.32        25.73 o                         
  -1   0   2       5343.76       5029.34        63.18 o                         
   0   0   2          0.19          1.49         0.48 o                         
   1   0   2       4574.96       4184.07        53.65 o                         
   2   0   2         40.06         50.69         2.20 o                         
   3   0   2       1287.01       1327.33        21.05 o                         
   4   0   2         46.24         48.34         2.78 o                         
   5   0   2        148.24        141.61         7.33 o                         
  -5   1   2        312.05        297.89        22.19 o                         
  -4   1   2         37.69         37.14         3.97 o                         
  -3   1   2         19.12         19.57         1.69 o                         
  -2   1   2        309.69        343.76        10.68 o                         
  -1   1   2       2726.26       2633.86        48.12 o                         
   0   1   2         74.01         78.55         2.28 o                         
   1   1   2         33.82         38.49         1.59 o                         
   2   1   2        123.76        150.58         4.35 o                         
   3   1   2        623.44        611.23        11.05 o                         
   4   1   2         17.14         10.69         2.45 o                         
   5   1   2        228.41        249.67        11.99 o                         
  -5   2   2        368.13        362.61        18.99 o                         
  -4   2   2        469.10        446.23        13.51 o                         
  -3   2   2       1451.60       1376.93        25.79 o                         
  -2   2   2        417.57        407.55        12.38 o                         
  -1   2   2        987.10        973.77        24.14 o                         
   0   2   2        103.74        101.71         3.06 o                         
   1   2   2        266.87        277.46         6.91 o                         
   2   2   2        367.40        395.03         9.48 o                         
   3   2   2        712.03        683.66        11.72 o                         
   4   2   2        409.88        400.88        19.83 o                         
   5   2   2         86.26         99.78        10.77 o                         
  -5   3   2        141.12        152.76         7.63 o                         
  -4   3   2        163.52        168.66         7.74 o                         
  -3   3   2        133.07        131.05         5.36 o                         
  -2   3   2        245.01        236.40         7.93 o                         
  -1   3   2        654.40        688.63        20.06 o                         
   0   3   2        726.74        728.27        17.81 o                         
   1   3   2        283.81        294.86         9.62 o                         
   2   3   2        592.62        603.27        15.39 o                         
   3   3   2       1068.63       1071.45        20.92 o                         
   4   3   2        289.72        293.74        12.61 o                         
   5   3   2        265.52        312.82        21.11 o                         
  -5   4   2         40.66         40.04         5.13 o                         
  -4   4   2        148.55        145.53         8.43 o                         
  -3   4   2        973.53        951.23        21.45 o                         
  -2   4   2         54.81         52.25         8.28 o                         
  -1   4   2        904.83        846.03        35.40 o                         
   0   4   2         74.23         88.08         7.94 o                         
   1   4   2         67.01         75.67         6.13 o                         
   2   4   2        311.70        323.17        12.34 o                         
   3   4   2        339.14        324.67        12.64 o                         
   4   4   2        149.36        148.95         8.40 o                         
   5   4   2         49.98         40.34         8.50 o                         
  -4   5   2        155.26        146.80        10.44 o                         
  -3   5   2         60.95         61.30         5.48 o                         
  -2   5   2        247.98        254.82        31.54 o                         
  -1   5   2         73.64         68.70         8.44 o                         
   0   5   2        110.15        118.89         7.74 o                         
   1   5   2        173.04        184.54        11.34 o                         
   2   5   2        225.23        220.60        14.07 o                         
   3   5   2        131.02        147.30         8.50 o                         
   4   5   2        255.22        257.67        17.40 o                         
  -3   6   2        249.63        226.82        18.33 o                         
  -2   6   2        163.19        168.69        10.17 o                         
  -1   6   2       1027.13       1140.69        68.55 o                         
   2   6   2        572.84        688.72        46.24 o                         
   3   6   2        427.37        505.34        45.11 o                         
  -2   7   2         32.54         32.11         4.31 o                         
  -1   7   2        177.74        153.45         9.72 o                         
   1   7   2        271.69        334.90        29.56 o                         
   2   7   2          6.74         10.30         4.02 o                         
  -2  -7   3         97.51        100.07         5.93 o                         
  -1  -7   3         80.89         78.77         5.98 o                         
   0  -7   3        306.48        288.83        18.22 o                         
   1  -7   3         57.10         59.90         4.14 o                         
   2  -7   3         37.41         36.75         3.46 o                         
  -3  -6   3          6.37          4.95         2.89 o                         
  -2  -6   3         53.14         60.72         6.36 o                         
  -1  -6   3        110.06        104.54         8.43 o                         
   0  -6   3        153.92        165.87         6.59 o                         
   1  -6   3        403.57        441.94        13.78 o                         
   2  -6   3         86.82         83.89         5.00 o                         
   3  -6   3         13.44         13.35         2.27 o                         
  -4  -5   3         36.17         36.59         5.49 o                         
  -3  -5   3        279.52        279.68        13.97 o                         
  -2  -5   3        758.01        749.07        23.54 o                         
  -1  -5   3        381.34        395.23        10.27 o                         
   0  -5   3       1211.94       1193.27        28.27 o                         
   1  -5   3         73.67         82.85         4.17 o                         
   2  -5   3        680.18        729.31        16.63 o                         
   3  -5   3          4.36          1.72         2.10 o                         
   4  -5   3         24.23         20.26         4.38 o                         
  -4  -4   3         56.49         56.26         5.67 o                         
  -3  -4   3         11.97          7.53         2.66 o                         
  -2  -4   3        238.63        236.93        10.83 o                         
  -1  -4   3        581.75        624.47        13.21 o                         
   0  -4   3         68.58         73.92         3.37 o                         
   1  -4   3         59.55         65.41         2.70 o                         
   2  -4   3        506.87        522.31        11.90 o                         
   3  -4   3         75.36         71.10         4.46 o                         
   4  -4   3        710.96        695.26        21.65 o                         
  -5  -3   3         22.58         21.66         3.82 o                         
  -4  -3   3        508.69        479.49        14.42 o                         
  -3  -3   3        264.62        236.85        10.62 o                         
  -2  -3   3        655.00        657.91        15.16 o                         
  -1  -3   3       1465.79       1460.03        36.09 o                         
   0  -3   3        127.57        106.14         7.75 o                         
   1  -3   3        252.77        264.47        13.77 o                         
   2  -3   3       1948.88       1906.27        63.85 o                         
   3  -3   3        145.82        135.86         6.14 o                         
   4  -3   3        127.89        120.42         6.34 o                         
   5  -3   3        226.13        202.02         8.08 o                         
  -5  -2   3        102.14         95.04         5.77 o                         
  -4  -2   3        351.72        343.04        13.37 o                         
  -3  -2   3         16.74         14.88         1.58 o                         
  -2  -2   3         32.65         31.45         3.21 o                         
  -1  -2   3        656.58        643.46        13.99 o                         
   0  -2   3         86.21         77.62         3.80 o                         
   1  -2   3        295.33        330.91         9.43 o                         
   2  -2   3        899.10        935.38        24.61 o                         
   3  -2   3        252.22        246.76         7.60 o                         
   4  -2   3        913.97        905.29        22.57 o                         
   5  -2   3        368.55        359.06        11.58 o                         
  -5  -1   3        409.48        425.87        13.18 o                         
  -4  -1   3        144.58        133.78         6.37 o                         
  -3  -1   3        150.78        145.40         4.26 o                         
  -2  -1   3        205.57        196.19         6.23 o                         
  -1  -1   3       4953.15       4773.84        67.77 o                         
   0  -1   3       2927.80       2857.74        46.42 o                         
   1  -1   3       1564.20       1547.79        31.23 o                         
   2  -1   3       3481.62       3424.15        82.94 o                         
   3  -1   3         70.95         59.92         2.35 o                         
   4  -1   3         22.56         22.79         2.33 o                         
   5  -1   3         18.14         18.06         2.37 o                         
  -5   0   3        182.70        174.98        14.37 o                         
  -4   0   3        317.57        312.56        11.13 o                         
  -3   0   3          0.47          1.58         1.05 o                         
  -2   0   3         81.57         75.77         3.45 o                         
  -1   0   3       4763.46       4604.20        65.42 o                         
   0   0   3        196.12        193.83         3.74 o                         
   1   0   3          3.55          7.05         0.89 o                         
   2   0   3        426.03        505.61        10.51 o                         
   3   0   3        935.41        926.00        15.02 o                         
   4   0   3        643.14        616.34        16.10 o                         
   5   0   3        563.45        575.45        18.10 o                         
  -5   1   3        405.03        400.25        26.62 o                         
  -4   1   3        107.65        109.49         5.99 o                         
  -3   1   3        159.01        155.62         5.05 o                         
  -2   1   3        192.78        199.12         7.70 o                         
  -1   1   3       5022.48       4816.44        92.70 o                         
   0   1   3       2841.90       2866.51        43.69 o                         
   1   1   3       1396.66       1386.90        19.13 o                         
   2   1   3       3569.06       3534.96        55.44 o                         
   3   1   3         66.27         60.14         2.66 o                         
   4   1   3         34.38         30.43         3.06 o                         
   5   1   3          9.78          5.40         2.83 o                         
  -5   2   3         87.07         85.86        14.55 o                         
  -4   2   3        340.92        306.95        12.01 o                         
  -3   2   3         13.27         11.60         1.99 o                         
  -2   2   3         39.57         38.26         4.07 o                         
  -1   2   3        678.23        624.76        26.25 o                         
   0   2   3         72.74         64.29         2.73 o                         
   1   2   3        335.12        372.93         9.38 o                         
   2   2   3        885.48        863.48        21.12 o                         
   3   2   3        249.50        244.31         6.69 o                         
   4   2   3        948.02        964.67        31.95 o                         
   5   2   3        343.07        376.92        33.86 o                         
  -5   3   3         20.40         23.04         4.68 o                         
  -4   3   3        502.99        483.33        14.44 o                         
  -3   3   3        231.52        217.47         7.19 o                         
  -2   3   3        666.56        613.47        18.26 o                         
  -1   3   3       1485.82       1421.11        45.55 o                         
   0   3   3        127.46        110.16         5.22 o                         
   1   3   3        208.16        215.97         7.46 o                         
   2   3   3       1994.09       1974.47        34.79 o                         
   3   3   3        136.65        124.82         4.85 o                         
   4   3   3        134.78        137.22         7.65 o                         
   5   3   3        236.74        260.63        15.56 o                         
  -5   4   3         66.34         69.43         6.17 o                         
  -4   4   3         49.71         55.09         4.27 o                         
  -3   4   3          7.04          7.35         2.19 o                         
  -2   4   3        267.06        266.64        21.74 o                         
  -1   4   3        546.02        545.30        23.03 o                         
   0   4   3         91.39        106.98         6.91 o                         
   1   4   3         76.86         68.93         8.65 o                         
   2   4   3        488.44        478.91        13.38 o                         
   3   4   3         82.28         80.09         5.32 o                         
   4   4   3        709.83        758.07        44.62 o                         
  -4   5   3         27.48         29.81         3.99 o                         
  -3   5   3        264.00        277.84        14.03 o                         
  -2   5   3        708.30        782.53        88.44 o                         
  -1   5   3        376.57        321.92        19.60 o                         
   0   5   3       1191.52       1227.32        64.85 o                         
   1   5   3         53.82         62.11         6.53 o                         
   2   5   3        638.70        678.41        40.36 o                         
   3   5   3          6.37          5.48         2.41 o                         
   4   5   3         18.42         15.04         3.09 o                         
  -3   6   3          4.41          4.27         2.54 o                         
  -2   6   3         62.95         71.90         6.38 o                         
  -1   6   3        128.54        147.16        12.55 o                         
   2   6   3        117.58        168.71        21.16 o                         
   3   6   3         18.54         18.07         4.56 o                         
  -2   7   3         74.53         63.47         5.37 o                         
  -1   7   3         84.10         79.49         6.84 o                         
   1   7   3         62.52         63.22        10.69 o                         
   2   7   3         30.83         39.94         5.96 o                         
  -2  -7   4         49.89         66.83         6.63 o                         
  -1  -7   4         96.12         85.10         8.44 o                         
   0  -7   4         91.59         81.63         8.35 o                         
   1  -7   4        356.06        386.06        15.88 o                         
   2  -7   4         56.81         56.16         4.06 o                         
  -3  -6   4         80.90         72.87         8.10 o                         
  -2  -6   4        293.55        334.11        22.47 o                         
  -1  -6   4         12.78         12.09         2.74 o                         
   0  -6   4        289.70        275.78        13.33 o                         
   1  -6   4         34.62         39.82         4.24 o                         
   2  -6   4        444.95        464.53        13.97 o                         
   3  -6   4         30.71         25.95         2.76 o                         
  -4  -5   4         84.88         73.48         7.71 o                         
  -3  -5   4         58.88         46.91         5.21 o                         
  -2  -5   4        440.18        452.24        19.92 o                         
  -1  -5   4         11.72         13.53         2.43 o                         
   0  -5   4        187.69        180.29         7.14 o                         
   1  -5   4        340.76        375.11        12.46 o                         
   2  -5   4        188.60        194.68         6.80 o                         
   3  -5   4        365.30        384.09        11.20 o                         
   4  -5   4          5.39          0.91         2.32 o                         
  -4  -4   4        116.98        101.13        10.36 o                         
  -3  -4   4        320.06        327.62        15.83 o                         
  -2  -4   4       1345.84       1376.80        44.66 o                         
  -1  -4   4         10.55         10.81         1.58 o                         
   0  -4   4        983.68       1001.98        19.27 o                         
   1  -4   4        457.66        435.77        11.28 o                         
   2  -4   4        896.00        872.13        19.35 o                         
   3  -4   4        140.59        135.38         6.13 o                         
   4  -4   4         40.08         35.56         3.68 o                         
  -5  -3   4         32.72         32.67         3.04 o                         
  -4  -3   4        166.21        161.15         7.95 o                         
  -3  -3   4         49.22         42.97         5.10 o                         
  -2  -3   4        214.43        207.48         8.09 o                         
  -1  -3   4        722.43        755.55        22.22 o                         
   0  -3   4        440.77        446.66        16.16 o                         
   1  -3   4        244.28        263.42        12.93 o                         
   2  -3   4        319.22        309.85         9.81 o                         
   3  -3   4        976.95        925.46        24.86 o                         
   4  -3   4          8.36          7.05         2.25 o                         
   5  -3   4        157.47        155.32         8.19 o                         
  -5  -2   4        291.36        265.79        11.94 o                         
  -4  -2   4        287.39        276.11        11.56 o                         
  -3  -2   4         21.48         17.67         2.01 o                         
  -2  -2   4       1681.72       1714.44        48.71 o                         
  -1  -2   4        567.25        625.45        15.34 o                         
   0  -2   4       3613.24       3480.94        76.30 o                         
   1  -2   4       1022.04       1011.23        23.19 o                         
   2  -2   4         48.11         47.78         3.91 o                         
   3  -2   4        493.26        478.20        11.22 o                         
   4  -2   4        273.04        277.89        12.51 o                         
   5  -2   4         32.82         25.51         3.33 o                         
  -5  -1   4        336.87        366.77        11.68 o                         
  -4  -1   4        324.57        309.51        10.61 o                         
  -3  -1   4          7.21          6.45         1.18 o                         
  -2  -1   4        666.70        707.17        15.86 o                         
  -1  -1   4       4734.49       4778.91        72.35 o                         
   0  -1   4       2662.61       2561.05        46.32 o                         
   1  -1   4        966.82        984.86        20.99 o                         
   2  -1   4       1035.73       1056.79        23.61 o                         
   3  -1   4        629.37        574.04        10.12 o                         
   4  -1   4         59.10         62.84         3.85 o                         
   5  -1   4        123.36        133.27         5.34 o                         
  -5   0   4          0.48          1.34         2.34 o                         
  -4   0   4        210.05        203.51         7.20 o                         
  -3   0   4         58.84         52.08         2.45 o                         
  -2   0   4         60.19         47.71         2.90 o                         
  -1   0   4        353.32        319.06         7.60 o                         
   0   0   4       6162.45       5867.39        78.29 o                         
   1   0   4       4331.69       3989.34        56.68 o                         
   2   0   4        246.50        256.84         6.69 o                         
   3   0   4        106.18        110.13         3.44 o                         
   4   0   4        119.50        118.08         5.17 o                         
   5   0   4        107.65        108.07         6.38 o                         
  -5   1   4        317.57        310.82        22.18 o                         
  -4   1   4        325.73        315.11        10.77 o                         
  -3   1   4          4.11          2.96         1.05 o                         
  -2   1   4        760.75        794.74        20.99 o                         
  -1   1   4       4552.50       4702.23        90.31 o                         
   0   1   4       2592.84       2569.60        39.97 o                         
   1   1   4        930.90        921.28        13.68 o                         
   2   1   4        974.01        962.13        16.70 o                         
   3   1   4        670.98        615.38        11.40 o                         
   4   1   4         56.21         60.32         4.71 o                         
   5   1   4        120.34        133.70         6.97 o                         
  -5   2   4        290.87        302.78        17.49 o                         
  -4   2   4        242.33        230.23         8.73 o                         
  -3   2   4         39.54         36.75         2.80 o                         
  -2   2   4       1943.32       1955.81        94.92 o                         
  -1   2   4        561.97        585.77        16.33 o                         
   0   2   4       3387.04       3339.99        78.17 o                         
   1   2   4       1020.51        998.20        19.25 o                         
   2   2   4         35.07         32.87         2.77 o                         
   3   2   4        494.86        492.04        10.65 o                         
   4   2   4        269.05        275.42        18.15 o                         
   5   2   4         50.01         48.28        10.37 o                         
  -5   3   4         39.15         43.90         4.53 o                         
  -4   3   4        168.08        173.06         8.70 o                         
  -3   3   4         40.49         42.69         3.19 o                         
  -2   3   4        241.42        212.36        12.12 o                         
  -1   3   4        702.29        672.83        41.46 o                         
   0   3   4        470.61        528.15        24.48 o                         
   1   3   4        224.23        240.48         8.18 o                         
   2   3   4        316.16        312.80         9.07 o                         
   3   3   4       1033.98       1020.80        21.18 o                         
   4   3   4          6.25          5.62         3.01 o                         
   5   3   4        165.33        174.07        12.84 o                         
  -4   4   4        118.96        121.25         6.02 o                         
  -3   4   4        295.29        293.31        10.73 o                         
  -2   4   4       1363.22       1446.28        49.90 o                         
  -1   4   4          6.26          6.89         3.71 o                         
   0   4   4       1002.72       1040.99        64.80 o                         
   1   4   4        432.38        440.73        17.03 o                         
   2   4   4        927.79        872.96        21.00 o                         
   3   4   4        128.98        121.96         6.41 o                         
   4   4   4         39.50         43.12         4.38 o                         
  -4   5   4         72.66         75.38         6.18 o                         
  -3   5   4         60.36         63.37         6.09 o                         
  -2   5   4        416.22        446.44        29.20 o                         
  -1   5   4          3.76          4.93         5.94 o                         
   0   5   4        194.71        180.48        22.28 o                         
   1   5   4        374.62        402.60        23.25 o                         
   2   5   4        238.52        260.44        22.21 o                         
   3   5   4        356.69        427.37        23.96 o                         
   4   5   4          9.20         14.58         3.56 o                         
  -3   6   4         83.71         81.24         5.51 o                         
  -2   6   4        310.94        310.11        13.60 o                         
  -1   6   4         11.26         13.42         5.31 o                         
   2   6   4        429.89        488.65        55.79 o                         
   3   6   4         29.85         33.20         5.21 o                         
  -2   7   4         57.53         58.46         3.73 o                         
  -1   7   4         96.86         98.60         8.79 o                         
   0   7   4         94.67        108.26         9.90 o                         
   1   7   4        363.01        422.49        26.89 o                         
   2   7   4         67.37        113.51        35.29 o                         
  -1  -7   5         76.96         61.95         7.11 o                         
   0  -7   5         90.34         76.41         8.03 o                         
   1  -7   5        230.68        263.96        21.60 o                         
  -3  -6   5         66.31         70.31         7.59 o                         
  -2  -6   5        164.62        168.54        14.33 o                         
  -1  -6   5        247.26        245.84        13.27 o                         
   0  -6   5         33.74         30.37         3.81 o                         
   1  -6   5         42.50         52.90         3.96 o                         
   2  -6   5         83.15         89.05         5.36 o                         
   3  -6   5        396.94        367.48        19.37 o                         
  -4  -5   5        111.36         95.64         8.70 o                         
  -3  -5   5        377.43        335.79        37.50 o                         
  -2  -5   5        147.77        148.38         9.70 o                         
  -1  -5   5       1466.69       1611.64        47.28 o                         
   0  -5   5        145.40        149.16         6.90 o                         
   1  -5   5        835.17        862.52        23.27 o                         
   2  -5   5          8.76          6.80         1.73 o                         
   3  -5   5        154.15        137.93         6.60 o                         
   4  -5   5        139.79        119.27        16.87 o                         
  -4  -4   5          2.82          1.36         2.75 o                         
  -3  -4   5        123.77        114.27         8.36 o                         
  -2  -4   5        136.11        125.05        10.53 o                         
  -1  -4   5         79.30         78.88         4.40 o                         
   0  -4   5        248.47        258.27         7.14 o                         
   1  -4   5        919.57        964.39        27.89 o                         
   2  -4   5        190.22        189.57         8.65 o                         
   3  -4   5        357.17        352.22        10.94 o                         
   4  -4   5        298.73        291.70        17.35 o                         
  -5  -3   5         90.62         90.63         5.86 o                         
  -4  -3   5        429.10        420.07        14.85 o                         
  -3  -3   5        973.11        928.52        31.24 o                         
  -2  -3   5        198.71        179.25         6.67 o                         
  -1  -3   5       1574.00       1528.02        38.40 o                         
   0  -3   5         84.86         84.89         6.17 o                         
   1  -3   5         30.34         31.93         4.03 o                         
   2  -3   5        106.44        100.93         7.45 o                         
   3  -3   5        305.27        297.44         8.47 o                         
   4  -3   5        109.03        114.85         8.46 o                         
   5  -3   5        167.21        159.88         8.15 o                         
  -5  -2   5          3.89          6.51         2.05 o                         
  -4  -2   5        181.78        179.02        13.50 o                         
  -3  -2   5        337.11        349.01        11.48 o                         
  -2  -2   5       1915.65       1965.41        55.15 o                         
  -1  -2   5         15.47         20.61         2.36 o                         
   0  -2   5         96.75         89.68         5.84 o                         
   1  -2   5       4187.11       4473.74        88.41 o                         
   2  -2   5        257.59        245.04        10.04 o                         
   3  -2   5        772.99        754.82        15.83 o                         
   4  -2   5        281.94        290.20        13.02 o                         
   5  -2   5        251.53        263.39        10.84 o                         
  -5  -1   5        160.20        154.62         6.60 o                         
  -4  -1   5       1092.90       1067.31        27.16 o                         
  -3  -1   5       1234.04       1224.17        22.63 o                         
  -2  -1   5       1459.95       1534.18        30.48 o                         
  -1  -1   5        554.88        445.07         8.91 o                         
   0  -1   5        709.80        729.02        17.08 o                         
   1  -1   5       1353.88       1389.45        29.30 o                         
   2  -1   5        446.58        475.30        12.80 o                         
   3  -1   5         12.49         12.63         1.44 o                         
   4  -1   5        318.41        312.53        10.45 o                         
   5  -1   5         17.89         22.74         2.43 o                         
  -5   0   5         53.84         55.43         5.67 o                         
  -4   0   5        309.50        288.94         9.04 o                         
  -3   0   5         24.40         26.37         1.85 o                         
  -2   0   5        166.26        137.63         5.68 o                         
  -1   0   5         74.93         69.22         3.51 o                         
   0   0   5         15.61         14.38         1.47 o                         
   1   0   5       2693.21       2566.83        38.04 o                         
   2   0   5        248.15        237.70         6.59 o                         
   3   0   5         64.82         60.42         2.49 o                         
   4   0   5         10.20          8.76         1.92 o                         
   5   0   5        175.81        188.16         8.59 o                         
  -5   1   5        168.62        164.53         9.82 o                         
  -4   1   5       1124.54       1067.64        25.45 o                         
  -3   1   5       1213.86       1167.73        25.10 o                         
  -2   1   5       1490.77       1542.81        37.23 o                         
  -1   1   5        559.12        473.00        16.24 o                         
   0   1   5        770.82        781.60        15.74 o                         
   1   1   5       1256.89       1265.30        18.25 o                         
   2   1   5        447.44        462.66         9.75 o                         
   3   1   5         14.11         14.46         1.57 o                         
   4   1   5        325.12        318.00        11.04 o                         
   5   1   5         29.94         32.62         3.54 o                         
  -5   2   5          3.43          5.68         2.85 o                         
  -4   2   5        162.45        153.22         6.95 o                         
  -3   2   5        400.38        393.02        10.56 o                         
  -2   2   5       1816.55       1884.58       123.59 o                         
  -1   2   5         24.04         30.60         5.88 o                         
   0   2   5         90.27         92.14         5.04 o                         
   1   2   5       4201.61       4305.04        67.60 o                         
   2   2   5        215.48        193.41         6.84 o                         
   3   2   5        796.53        759.40        13.81 o                         
   4   2   5        282.82        271.71        14.56 o                         
   5   2   5        250.11        285.95        17.17 o                         
  -5   3   5         79.53         83.59         5.88 o                         
  -4   3   5        398.59        393.29        14.25 o                         
  -3   3   5        986.28        908.39        31.71 o                         
  -2   3   5        186.06        177.75         7.19 o                         
  -1   3   5       1675.67       1488.05        81.12 o                         
   0   3   5         96.16         93.44         5.45 o                         
   1   3   5         41.71         39.74         3.31 o                         
   2   3   5        109.17        116.01         5.20 o                         
   3   3   5        299.99        307.11         9.02 o                         
   4   3   5         93.11        110.25         7.44 o                         
   5   3   5        180.19        194.53         8.76 o                         
  -4   4   5          1.22          2.25         2.48 o                         
  -3   4   5        103.38         93.99         6.05 o                         
  -2   4   5        139.69        150.70         8.69 o                         
  -1   4   5         98.95         92.26         6.14 o                         
   0   4   5        258.23        250.18        17.64 o                         
   1   4   5        891.48        845.00        53.13 o                         
   2   4   5        137.37        133.11         6.58 o                         
   3   4   5        314.85        308.05        12.48 o                         
   4   4   5        289.60        304.28        22.24 o                         
  -4   5   5        105.49        108.64         7.46 o                         
  -3   5   5        405.59        401.07        16.00 o                         
  -2   5   5        148.75        133.23        12.27 o                         
  -1   5   5       1523.39       1741.46        94.36 o                         
   0   5   5        185.53        200.77        13.93 o                         
   2   5   5          9.37         11.16         5.61 o                         
   3   5   5        140.15        134.00         7.90 o                         
   4   5   5        145.72        213.30        16.03 o                         
  -3   6   5         62.16         61.93         4.32 o                         
  -2   6   5        137.46        141.73         8.09 o                         
  -1   6   5        244.36        245.93        18.36 o                         
   0   6   5         31.99         21.94        23.14 o                         
   2   6   5         88.99         90.50        18.60 o                         
   3   6   5        370.58        514.92        23.93 o                         
  -2   7   5         84.93         69.55         9.52 o                         
  -1   7   5         64.31         69.68         6.00 o                         
   0   7   5         85.65         97.02         8.81 o                         
  -1  -7   6         11.82          8.03         3.22 o                         
   0  -7   6         37.23         33.32         4.36 o                         
   1  -7   6        211.24        243.34        34.61 o                         
  -3  -6   6        221.56        254.19        16.26 o                         
  -2  -6   6         80.31         85.32         9.83 o                         
  -1  -6   6        551.92        562.95        18.50 o                         
   0  -6   6        355.05        381.19        18.37 o                         
   1  -6   6          5.12          5.45         1.90 o                         
   2  -6   6        102.10        104.61         5.97 o                         
   3  -6   6        163.40        136.85        10.03 o                         
  -4  -5   6        113.73         92.98         8.50 o                         
  -3  -5   6         27.30         29.99        11.00 o                         
  -2  -5   6        308.60        325.44        15.85 o                         
  -1  -5   6         30.90         32.50         3.50 o                         
   0  -5   6         73.37         84.15         5.14 o                         
   1  -5   6       1002.46       1100.55        28.34 o                         
   2  -5   6         12.99         10.19         2.09 o                         
   3  -5   6        119.45        113.05         5.77 o                         
   4  -5   6        450.11        429.80        22.95 o                         
  -4  -4   6          2.76          1.34         2.76 o                         
  -3  -4   6        501.47        512.60        54.08 o                         
  -2  -4   6        100.95         92.82         5.92 o                         
  -1  -4   6       1337.42       1356.04        28.18 o                         
   0  -4   6        705.59        691.18        16.22 o                         
   1  -4   6        299.40        295.41        13.81 o                         
   2  -4   6         47.75         49.38         3.80 o                         
   3  -4   6        107.18        110.59         6.31 o                         
   4  -4   6        174.43        181.86        10.84 o                         
  -5  -3   6        120.17        106.15        10.89 o                         
  -4  -3   6        167.29        165.30        10.24 o                         
  -3  -3   6        351.98        351.62        23.43 o                         
  -2  -3   6        105.88         95.88         4.28 o                         
  -1  -3   6        129.70        141.07         8.83 o                         
   0  -3   6        707.72        673.60        26.59 o                         
   1  -3   6        428.69        424.04        10.45 o                         
   2  -3   6         38.65         41.00         3.65 o                         
   3  -3   6        123.41        119.45         5.57 o                         
   4  -3   6        338.72        360.09        16.74 o                         
   5  -3   6         91.09         87.47         5.33 o                         
  -5  -2   6        479.33        503.15        19.89 o                         
  -4  -2   6        127.05        142.63         9.34 o                         
  -3  -2   6       1272.37       1202.91        28.89 o                         
  -2  -2   6       1036.26       1050.72        25.08 o                         
  -1  -2   6        880.17        857.08        20.42 o                         
   0  -2   6        421.16        408.45        15.47 o                         
   1  -2   6       2074.92       2263.38        57.35 o                         
   2  -2   6         62.18         58.11         3.06 o                         
   3  -2   6         87.13         85.39         4.24 o                         
   4  -2   6        299.02        314.66        12.16 o                         
   5  -2   6         16.28         16.41         2.98 o                         
  -5  -1   6         38.17         39.79         3.76 o                         
  -4  -1   6        157.58        166.28         8.31 o                         
  -3  -1   6        105.74        101.65         4.00 o                         
  -2  -1   6       1013.10       1024.99        22.15 o                         
  -1  -1   6       1071.00       1036.37        18.23 o                         
   0  -1   6       1458.27       1407.49        30.45 o                         
   1  -1   6        346.84        413.41        10.54 o                         
   2  -1   6        253.73        237.15         9.22 o                         
   3  -1   6        393.80        380.69         7.68 o                         
   4  -1   6        537.89        533.36        14.01 o                         
   5  -1   6        163.33        174.90         7.21 o                         
  -5   0   6        464.50        514.90        25.97 o                         
  -4   0   6          3.92          4.52         1.99 o                         
  -3   0   6       1760.25       1722.07        31.56 o                         
  -2   0   6        776.29        768.91        19.00 o                         
  -1   0   6         53.46         60.50         4.08 o                         
   0   0   6       1036.91       1008.50        16.55 o                         
   1   0   6        451.02        417.31         8.89 o                         
   2   0   6         18.03         20.47         2.12 o                         
   3   0   6         59.64         57.57         2.49 o                         
   4   0   6         42.47         44.94         3.14 o                         
   5   0   6          0.17          0.04         2.01 o                         
  -5   1   6         41.02         42.04         4.85 o                         
  -4   1   6        192.25        177.81         7.43 o                         
  -3   1   6         84.86         77.27         3.45 o                         
  -2   1   6       1050.03       1133.52        34.52 o                         
  -1   1   6        991.07        952.88        26.49 o                         
   0   1   6       1520.92       1474.74        27.32 o                         
   1   1   6        380.48        445.11        10.30 o                         
   2   1   6        248.57        228.03         6.33 o                         
   3   1   6        416.08        395.81         8.07 o                         
   4   1   6        547.99        524.33        15.40 o                         
   5   1   6        173.48        191.83        11.38 o                         
  -5   2   6        460.10        518.25        18.38 o                         
  -4   2   6        119.78        119.17         5.43 o                         
  -3   2   6       1295.21       1243.66        25.09 o                         
  -2   2   6        892.83        897.45        26.94 o                         
  -1   2   6        889.79        893.02        37.37 o                         
   0   2   6        375.78        358.42        11.94 o                         
   1   2   6       1961.06       2082.84        37.39 o                         
   2   2   6         53.96         55.63         3.31 o                         
   3   2   6         70.83         67.78         3.66 o                         
   4   2   6        290.69        289.13        14.99 o                         
   5   2   6         22.78         22.69         5.26 o                         
  -5   3   6        130.78        136.00         7.11 o                         
  -4   3   6        198.29        198.64         9.24 o                         
  -3   3   6        374.37        361.75         9.88 o                         
  -2   3   6        105.03         95.63         4.72 o                         
  -1   3   6        123.84        122.47         5.87 o                         
   0   3   6        733.21        697.07        37.47 o                         
   1   3   6        456.68        451.75        13.17 o                         
   2   3   6         25.68         22.03         2.94 o                         
   3   3   6        108.38        102.41         5.82 o                         
   4   3   6        352.53        371.22        14.34 o                         
   5   3   6         94.65         94.44         6.26 o                         
  -4   4   6          4.49          2.75         2.17 o                         
  -3   4   6        463.82        451.59        18.16 o                         
  -2   4   6        113.42        104.61         6.09 o                         
  -1   4   6       1250.82       1265.95        99.60 o                         
   0   4   6        651.12        606.84        33.00 o                         
   1   4   6        307.57        280.78        15.61 o                         
   2   4   6         56.05         51.80         5.49 o                         
   3   4   6        131.24        120.68         7.66 o                         
   4   4   6        164.63        187.73        13.33 o                         
  -4   5   6        120.64        122.54         6.97 o                         
  -3   5   6         43.10         40.26         3.71 o                         
  -2   5   6        312.81        310.69        19.31 o                         
  -1   5   6         36.64         28.16         5.81 o                         
   0   5   6         68.84         60.66        18.18 o                         
   3   5   6        117.08        107.75         7.05 o                         
   4   5   6        445.21        523.97        50.49 o                         
  -3   6   6        250.31        254.63        10.50 o                         
  -2   6   6         86.56         81.83         8.97 o                         
  -1   6   6        498.87        503.37        25.21 o                         
   0   6   6        375.93        371.63        19.77 o                         
   2   6   6        107.38        122.98         9.13 o                         
   3   6   6        167.61        179.22        12.44 o                         
  -1   7   6          8.73         10.66         2.20 o                         
   0   7   6         47.11         50.22         6.00 o                         
   1   7   6        210.09        163.86        16.84 o                         
  -1  -7   7        110.27         74.57         7.25 o                         
   0  -7   7        103.07         87.45         5.71 o                         
   1  -7   7          4.49          4.12         2.63 o                         
  -3  -6   7         34.07         38.03         5.84 o                         
  -2  -6   7         71.23         74.43         6.06 o                         
  -1  -6   7         99.39         99.59         9.66 o                         
   0  -6   7        573.29        605.59        35.00 o                         
   1  -6   7        131.03        147.36         7.47 o                         
   2  -6   7        316.21        314.95        12.07 o                         
   3  -6   7        124.63        112.49        12.36 o                         
  -4  -5   7         90.62         67.01         6.83 o                         
  -3  -5   7        202.69        203.17        38.50 o                         
  -2  -5   7        357.85        421.71        45.97 o                         
  -1  -5   7        225.65        245.11        17.22 o                         
   0  -5   7       1267.04       1324.31        37.80 o                         
   1  -5   7        106.84        113.80         6.11 o                         
   2  -5   7         84.16         93.34         4.91 o                         
   3  -5   7         54.29         53.02         4.70 o                         
  -4  -4   7         71.19         69.16         8.18 o                         
  -3  -4   7        126.19        115.16         8.63 o                         
  -2  -4   7        219.43        236.98        12.39 o                         
  -1  -4   7        180.85        185.31         6.97 o                         
   0  -4   7       1634.79       1643.59        53.21 o                         
   1  -4   7        303.64        299.60        12.38 o                         
   2  -4   7        292.38        286.55        13.66 o                         
   3  -4   7        165.69        186.82        15.09 o                         
   4  -4   7        470.74        487.85        33.90 o                         
  -5  -3   7         41.05         37.87         3.38 o                         
  -4  -3   7        465.97        438.91        19.22 o                         
  -3  -3   7         43.88         50.10         7.94 o                         
  -2  -3   7        294.09        287.11         8.38 o                         
  -1  -3   7        378.45        375.49        10.21 o                         
   0  -3   7        848.58        816.70        27.83 o                         
   1  -3   7         37.49         40.88         2.59 o                         
   2  -3   7        687.31        653.61        33.21 o                         
   3  -3   7        274.40        265.80        12.51 o                         
   4  -3   7         54.49         55.66         5.95 o                         
  -5  -2   7          6.37          5.40         1.67 o                         
  -4  -2   7        163.89        161.71         8.17 o                         
  -3  -2   7          9.35         13.16         2.44 o                         
  -2  -2   7         58.41         63.36         4.72 o                         
  -1  -2   7        239.75        258.46         8.94 o                         
   0  -2   7        402.08        400.16        15.95 o                         
   1  -2   7        120.56        125.30         6.60 o                         
   2  -2   7        693.47        684.76        14.41 o                         
   3  -2   7        353.43        344.09        10.09 o                         
   4  -2   7        745.81        785.26        22.88 o                         
   5  -2   7        160.84        156.32         9.62 o                         
  -5  -1   7         49.95         52.43         4.11 o                         
  -4  -1   7        506.55        505.98        17.46 o                         
  -3  -1   7        113.15        127.15         4.55 o                         
  -2  -1   7        175.58        189.39         7.77 o                         
  -1  -1   7        519.69        528.12        12.82 o                         
   0  -1   7       1136.42       1142.31        29.09 o                         
   1  -1   7        589.39        662.46        19.89 o                         
   2  -1   7       2703.24       2699.91        50.87 o                         
   3  -1   7        326.26        325.88         7.10 o                         
   4  -1   7        395.54        386.31        11.21 o                         
   5  -1   7         20.50         26.02         2.71 o                         
  -5   0   7          0.30          3.12         3.11 o                         
  -4   0   7         26.75         22.96         3.04 o                         
  -3   0   7        125.37        124.24         4.47 o                         
  -2   0   7         10.24         14.72         2.44 o                         
  -1   0   7         23.83         26.80         2.67 o                         
   0   0   7          0.89          1.48         1.26 o                         
   1   0   7         24.12         27.74         2.59 o                         
   2   0   7       1054.32       1025.43        22.56 o                         
   3   0   7         14.37         13.59         1.53 o                         
   4   0   7        392.52        398.60        10.47 o                         
   5   0   7        308.70        341.50        15.28 o                         
  -5   1   7         53.39         52.90         3.72 o                         
  -4   1   7        518.66        503.65        14.33 o                         
  -3   1   7        111.63        117.59         5.09 o                         
  -2   1   7        203.35        224.16        11.83 o                         
  -1   1   7        569.08        578.43        22.16 o                         
   0   1   7        980.75        997.72        19.93 o                         
   1   1   7        555.53        593.51        13.24 o                         
   2   1   7       2560.61       2508.79        39.98 o                         
   3   1   7        328.58        315.68         8.87 o                         
   4   1   7        402.42        359.49        11.91 o                         
   5   1   7         20.27         26.70         2.81 o                         
  -5   2   7          8.43          8.83         2.53 o                         
  -4   2   7        138.76        133.87         5.69 o                         
  -3   2   7         16.12         23.46         2.35 o                         
  -2   2   7         72.15         73.84         3.51 o                         
  -1   2   7        266.39        281.72        22.97 o                         
   0   2   7        357.43        371.62        13.89 o                         
   1   2   7        103.47        110.66         5.35 o                         
   2   2   7        730.88        716.02        18.93 o                         
   3   2   7        369.04        326.39        10.10 o                         
   4   2   7        886.40        871.88        30.35 o                         
   5   2   7        170.25        181.15         8.57 o                         
  -5   3   7         39.86         45.59         3.62 o                         
  -4   3   7        460.24        438.60        11.73 o                         
  -3   3   7         56.68         56.14         4.31 o                         
  -2   3   7        265.08        267.95        12.13 o                         
  -1   3   7        397.38        387.78        12.67 o                         
   0   3   7        894.77        812.40        45.97 o                         
   1   3   7         32.36         35.69         4.16 o                         
   2   3   7        671.75        671.69        20.12 o                         
   3   3   7        296.78        303.88        19.11 o                         
   4   3   7         48.79         56.22         6.60 o                         
  -4   4   7         71.76         72.23         4.81 o                         
  -3   4   7        111.45         95.98         7.29 o                         
  -2   4   7        234.29        235.38        11.37 o                         
  -1   4   7        186.50        163.83         6.81 o                         
   0   4   7       1611.91       1728.20        90.26 o                         
   1   4   7        349.14        353.17        15.97 o                         
   3   4   7        172.21        177.92        10.99 o                         
   4   4   7        453.20        529.09        26.93 o                         
  -4   5   7        102.57        103.82         5.88 o                         
  -3   5   7        221.66        210.20         9.97 o                         
  -2   5   7        309.24        304.89        15.57 o                         
  -1   5   7        212.65        205.51        18.04 o                         
   0   5   7       1356.66       1411.78        53.39 o                         
   2   5   7        100.81        111.60        12.04 o                         
   3   5   7         57.97         64.71         8.21 o                         
  -3   6   7         29.34         24.86         3.13 o                         
  -2   6   7         65.45         64.11         5.79 o                         
  -1   6   7        106.82        107.82        10.21 o                         
   0   6   7        537.25        535.54        24.44 o                         
   1   6   7        114.09        113.14        10.19 o                         
   2   6   7        309.15        288.86        47.67 o                         
  -1   7   7        123.59        127.38         6.33 o                         
   0   7   7        102.36        121.42        15.91 o                         
   1   7   7          8.84         10.94         4.20 o                         
   0  -7   8         24.79         21.38         4.07 o                         
  -2  -6   8        254.14        287.80        32.26 o                         
  -1  -6   8        197.59        202.53        22.75 o                         
   0  -6   8         79.63         80.64        12.35 o                         
   1  -6   8        113.08        118.45         6.37 o                         
   2  -6   8         98.11         80.56         8.14 o                         
  -3  -5   8         38.23         41.70         7.25 o                         
  -2  -5   8         50.76         53.32         5.63 o                         
  -1  -5   8        129.15        151.51         9.54 o                         
   0  -5   8        226.42        233.34        10.36 o                         
   1  -5   8         43.46         58.90         5.20 o                         
   2  -5   8        213.82        198.47         9.73 o                         
   3  -5   8        316.83        330.08        12.78 o                         
  -4  -4   8        320.90        314.75        39.74 o                         
  -3  -4   8        180.60        183.75        19.62 o                         
  -2  -4   8        465.82        520.24        29.52 o                         
  -1  -4   8        786.17        794.17        25.95 o                         
   0  -4   8        810.23        781.44        22.76 o                         
   1  -4   8         33.34         25.77         2.73 o                         
   2  -4   8        203.36        199.82         9.96 o                         
   3  -4   8         61.76         54.25         5.34 o                         
   4  -4   8        164.73        156.61         9.44 o                         
  -5  -3   8         24.65         23.57         3.85 o                         
  -4  -3   8          5.78          6.97         2.78 o                         
  -3  -3   8        236.26        227.35        18.26 o                         
  -2  -3   8         51.35         51.93         3.54 o                         
  -1  -3   8        364.51        350.72        10.09 o                         
   0  -3   8       1603.21       1685.25        40.13 o                         
   1  -3   8        512.39        525.24        13.28 o                         
   2  -3   8        112.98         97.69         5.95 o                         
   3  -3   8        970.75       1008.35        34.85 o                         
   4  -3   8         87.78         83.46         6.76 o                         
  -5  -2   8         14.12         17.15         2.80 o                         
  -4  -2   8        428.62        408.55        18.72 o                         
  -3  -2   8        120.36        127.19         7.20 o                         
  -2  -2   8        533.90        536.49        19.17 o                         
  -1  -2   8        381.10        370.21        15.28 o                         
   0  -2   8        853.98        885.66        29.37 o                         
   1  -2   8        553.37        551.14        17.19 o                         
   2  -2   8         57.30         51.95         4.02 o                         
   3  -2   8         14.97         20.12         2.99 o                         
   4  -2   8          4.67          2.76         2.40 o                         
   5  -2   8        202.57        194.70         9.37 o                         
  -5  -1   8         49.57         51.88         3.90 o                         
  -4  -1   8         59.38         64.05         5.02 o                         
  -3  -1   8        563.84        565.38        13.76 o                         
  -2  -1   8         68.64         73.22         5.61 o                         
  -1  -1   8        277.40        296.03        10.07 o                         
   0  -1   8       3018.37       3152.10        71.65 o                         
   1  -1   8       1138.08       1117.34        31.21 o                         
   2  -1   8        103.60         92.58         3.71 o                         
   3  -1   8       3177.45       3209.13        45.34 o                         
   4  -1   8          0.32          0.06         1.69 o                         
   5  -1   8        113.05        118.97         5.28 o                         
  -5   0   8          0.45          1.62         2.70 o                         
  -4   0   8        707.10        717.25        24.37 o                         
  -3   0   8          7.34          8.65         1.59 o                         
  -2   0   8        699.18        655.56        17.27 o                         
  -1   0   8       1115.77       1139.95        36.85 o                         
   0   0   8         53.36         69.23         3.91 o                         
   1   0   8        649.52        646.43        19.36 o                         
   2   0   8          4.88          5.65         1.43 o                         
   3   0   8        324.96        333.78         8.36 o                         
   4   0   8         81.86         80.00         4.19 o                         
   5   0   8         96.00         95.49         5.37 o                         
  -5   1   8         44.50         49.43         3.71 o                         
  -4   1   8         59.10         66.89         5.03 o                         
  -3   1   8        562.06        551.88        13.63 o                         
  -2   1   8         72.50         76.32         3.85 o                         
  -1   1   8        289.28        304.19        14.65 o                         
   0   1   8       2903.77       2971.89        56.00 o                         
   1   1   8       1134.00       1091.95        23.57 o                         
   2   1   8        109.05        102.84         3.91 o                         
   3   1   8       3265.64       3167.13        49.65 o                         
   4   1   8          1.90          2.40         2.24 o                         
   5   1   8        124.48        135.57         4.93 o                         
  -5   2   8         15.16         16.87         2.78 o                         
  -4   2   8        401.80        380.01        11.74 o                         
  -3   2   8        127.03        119.78         5.14 o                         
  -2   2   8        605.16        551.67        11.99 o                         
  -1   2   8        356.10        366.50        15.09 o                         
   0   2   8        883.34        955.71        28.54 o                         
   1   2   8        440.97        468.12        15.76 o                         
   2   2   8         84.70         87.07         4.41 o                         
   3   2   8          9.39          7.68         2.94 o                         
   4   2   8          5.45          4.81         5.22 o                         
   5   2   8        171.77        173.12        11.63 o                         
  -5   3   8         24.35         22.03         3.84 o                         
  -4   3   8         10.34         12.90         2.07 o                         
  -3   3   8        233.65        221.53         7.18 o                         
  -2   3   8         61.60         55.62         4.24 o                         
  -1   3   8        336.72        312.77        16.28 o                         
   0   3   8       1620.14       1587.11        33.14 o                         
   1   3   8        485.26        509.41        18.61 o                         
   2   3   8        115.26        115.45         5.30 o                         
   3   3   8        959.85       1068.08        34.08 o                         
   4   3   8        107.29        118.17        10.21 o                         
  -4   4   8        305.39        322.35        12.02 o                         
  -3   4   8        185.33        176.06         7.93 o                         
  -2   4   8        445.73        430.48        13.61 o                         
  -1   4   8        820.10        770.37        20.24 o                         
   0   4   8        834.06        812.39        26.30 o                         
   1   4   8         59.59         52.25         7.67 o                         
   2   4   8        197.20        200.25        16.58 o                         
   3   4   8         51.70         47.88         7.00 o                         
   4   4   8        160.56        167.98        12.82 o                         
  -3   5   8         39.86         35.85         3.95 o                         
  -2   5   8         59.36         54.57         4.16 o                         
  -1   5   8        118.71        110.73         7.60 o                         
   0   5   8        237.42        242.29        11.17 o                         
   1   5   8         27.17         31.43         5.62 o                         
   2   5   8        219.66        212.98        88.33 o                         
   3   5   8        300.51        348.96        15.67 o                         
  -3   6   8        236.70        183.90        13.33 o                         
  -2   6   8        258.49        235.14        16.51 o                         
  -1   6   8        210.54        216.74        17.53 o                         
   0   6   8         61.50         61.32         6.22 o                         
   1   6   8        122.39        119.86        13.55 o                         
   2   6   8         97.52         97.44         8.26 o                         
  -1   7   8         43.94         35.99         5.51 o                         
   0   7   8         15.63         11.07         5.70 o                         
  -2  -6   9        103.33        111.79         9.33 o                         
  -1  -6   9        296.83        286.19        17.89 o                         
   0  -6   9        225.78        236.45        18.55 o                         
   1  -6   9        189.26        198.59        10.47 o                         
   2  -6   9         19.31         20.49         2.97 o                         
  -3  -5   9        192.19        195.54        51.40 o                         
  -2  -5   9         12.89         15.06         3.78 o                         
  -1  -5   9        576.05        596.68        31.51 o                         
   0  -5   9        250.17        253.33        22.20 o                         
   1  -5   9        113.45        125.93         7.52 o                         
   2  -5   9         43.06         40.51         4.21 o                         
   3  -5   9         37.57         37.96         3.70 o                         
  -4  -4   9         21.69         15.49         5.03 o                         
  -3  -4   9         23.50         24.47         4.33 o                         
  -2  -4   9         98.24        117.97         7.18 o                         
  -1  -4   9        627.34        659.23        21.66 o                         
   0  -4   9        501.21        507.73        14.62 o                         
   1  -4   9        373.87        397.96        18.46 o                         
   2  -4   9         89.58        104.90         8.14 o                         
   3  -4   9        284.27        270.64        12.17 o                         
   4  -4   9        149.04        146.97         8.45 o                         
  -4  -3   9        494.79        441.52        26.69 o                         
  -3  -3   9        720.00        721.95        40.79 o                         
  -2  -3   9         32.62         37.60         3.61 o                         
  -1  -3   9       1591.56       1630.14        35.36 o                         
   0  -3   9        238.60        255.78         6.48 o                         
   1  -3   9         83.29         85.55         4.33 o                         
   2  -3   9        102.05         99.31         4.61 o                         
   3  -3   9        124.66        106.25         6.16 o                         
   4  -3   9        134.16        139.44         8.47 o                         
  -5  -2   9        157.89        156.32        11.08 o                         
  -4  -2   9         19.19         15.42         3.69 o                         
  -3  -2   9        110.63        107.98         7.52 o                         
  -2  -2   9        157.32        149.13         7.47 o                         
  -1  -2   9        803.60        787.48        26.51 o                         
   0  -2   9        831.75        863.74        29.36 o                         
   1  -2   9        625.48        618.77        13.48 o                         
   2  -2   9        684.05        648.48        14.87 o                         
   3  -2   9        473.33        456.90        21.25 o                         
   4  -2   9        106.30        105.53         8.17 o                         
   5  -2   9        122.10        122.51        10.11 o                         
  -5  -1   9         34.33         39.85         3.29 o                         
  -4  -1   9        324.33        322.44        12.55 o                         
  -3  -1   9       1970.06       1981.21        37.27 o                         
  -2  -1   9         16.47         17.44         2.10 o                         
  -1  -1   9       1458.07       1485.02        37.97 o                         
   0  -1   9        772.25        790.30        20.55 o                         
   1  -1   9        107.99        111.41         6.50 o                         
   2  -1   9         34.29         37.03         2.73 o                         
   3  -1   9        351.65        360.97        10.03 o                         
   4  -1   9        200.90        213.83         7.90 o                         
   5  -1   9         21.66         20.78         2.10 o                         
  -5   0   9        139.30        148.22        11.49 o                         
  -4   0   9         30.16         36.20         3.71 o                         
  -3   0   9        182.01        167.25         5.78 o                         
  -2   0   9        121.21        114.96         4.20 o                         
  -1   0   9       1020.59       1046.43        28.42 o                         
   0   0   9         43.18         46.03         4.59 o                         
   1   0   9        800.92        761.66        20.75 o                         
   2   0   9       1119.88       1072.51        19.14 o                         
   3   0   9        164.08        165.54         5.93 o                         
   4   0   9         72.48         72.99         4.52 o                         
   5   0   9         50.81         56.66         4.32 o                         
  -5   1   9         38.79         38.68         3.46 o                         
  -4   1   9        338.79        357.19        12.51 o                         
  -3   1   9       1973.72       1963.77        36.97 o                         
  -2   1   9         14.83         18.12         1.82 o                         
  -1   1   9       1499.82       1550.51        39.77 o                         
   0   1   9        802.22        816.47        19.29 o                         
   1   1   9        122.87        126.29         5.84 o                         
   2   1   9         38.82         39.85         2.46 o                         
   3   1   9        354.25        347.81        12.97 o                         
   4   1   9        185.36        196.03        10.57 o                         
   5   1   9         26.89         29.70         2.37 o                         
  -5   2   9        148.11        155.51         8.96 o                         
  -4   2   9         20.15         20.11         3.02 o                         
  -3   2   9        102.56         96.56         4.85 o                         
  -2   2   9        156.54        153.78         5.81 o                         
  -1   2   9        782.58        732.50        16.89 o                         
   0   2   9        886.10        895.91        20.27 o                         
   1   2   9        577.59        557.38        13.54 o                         
   2   2   9        689.13        652.25        15.91 o                         
   3   2   9        483.50        454.32        22.82 o                         
   4   2   9        112.90        120.68        13.50 o                         
  -4   3   9        502.62        522.26        16.45 o                         
  -3   3   9        611.79        604.37        17.37 o                         
  -2   3   9         28.86         30.40         3.44 o                         
  -1   3   9       1624.21       1598.81        41.48 o                         
   0   3   9        237.86        228.63         8.27 o                         
   1   3   9         88.88         81.99         5.23 o                         
   2   3   9         82.93         86.21         5.42 o                         
   3   3   9        125.38        113.87         7.55 o                         
   4   3   9        132.80        130.34         7.68 o                         
  -4   4   9         22.96         20.61         4.18 o                         
  -3   4   9         15.81         17.53         2.77 o                         
  -2   4   9         85.31         90.01         5.28 o                         
  -1   4   9        742.22        720.40        21.92 o                         
   0   4   9        495.92        502.32        14.11 o                         
   1   4   9        367.06        365.32        40.63 o                         
   2   4   9         60.38         31.26        19.19 o                         
   3   4   9        273.21        284.71        19.86 o                         
   4   4   9        129.80        142.74        11.31 o                         
  -3   5   9        162.35        152.41         7.20 o                         
  -2   5   9         16.30         17.51         2.50 o                         
  -1   5   9        588.62        573.72        17.10 o                         
   0   5   9        252.17        258.10        12.19 o                         
   1   5   9        130.35        133.04        17.38 o                         
   2   5   9         43.10         37.07         7.35 o                         
   3   5   9         39.70         48.26         5.94 o                         
  -2   6   9        102.32         91.92         9.14 o                         
  -1   6   9        301.83        296.28        12.11 o                         
   0   6   9        209.63        215.02        31.65 o                         
   1   6   9        165.44        166.04        23.57 o                         
   2   6   9         22.57         25.81         2.85 o                         
  -2  -6  10        103.20        107.49         8.60 o                         
  -1  -6  10        348.61        311.76        14.51 o                         
   0  -6  10        214.51        214.94        27.45 o                         
   1  -6  10        141.96        150.25         8.39 o                         
   2  -6  10         13.16         13.36         3.09 o                         
  -3  -5  10         85.13         90.72         8.71 o                         
  -2  -5  10         67.09         73.79         6.95 o                         
  -1  -5  10         87.28         84.40        13.80 o                         
   0  -5  10        527.23        537.77        30.30 o                         
   1  -5  10        141.22        130.68         8.87 o                         
   2  -5  10        302.87        270.35        19.36 o                         
   3  -5  10         79.57         85.65         5.03 o                         
  -4  -4  10        236.66        235.99        20.45 o                         
  -3  -4  10         58.84         55.16        11.55 o                         
  -2  -4  10        130.08        149.34         8.05 o                         
  -1  -4  10        777.27        808.21        22.25 o                         
   0  -4  10        310.41        289.62        11.81 o                         
   1  -4  10         97.46         99.06         7.88 o                         
   2  -4  10        142.45        133.61        10.96 o                         
   3  -4  10         45.29         51.45         5.04 o                         
   4  -4  10         87.22         74.72         9.99 o                         
  -4  -3  10        263.15        256.93        27.31 o                         
  -3  -3  10         82.85         88.26        14.07 o                         
  -2  -3  10        164.15        155.81         8.89 o                         
  -1  -3  10        266.69        260.83         9.05 o                         
   0  -3  10        784.54        753.71        15.76 o                         
   1  -3  10        136.52        137.68         5.74 o                         
   2  -3  10        296.17        279.23        11.04 o                         
   3  -3  10         48.39         53.55         4.39 o                         
   4  -3  10        298.12        285.75        13.20 o                         
  -5  -2  10        402.15        364.17        19.53 o                         
  -4  -2  10        283.45        278.69        19.62 o                         
  -3  -2  10        105.40        104.15        10.45 o                         
  -2  -2  10        108.93         95.99         5.30 o                         
  -1  -2  10        333.20        350.21        11.53 o                         
   0  -2  10        125.69        129.36         4.94 o                         
   1  -2  10        197.90        203.43         5.88 o                         
   2  -2  10         81.74         81.53         3.99 o                         
   3  -2  10         26.27         32.82         5.16 o                         
   4  -2  10          9.99          7.29         4.79 o                         
  -5  -1  10          0.49         -0.41         1.31 o                         
  -4  -1  10         25.04         30.45         3.09 o                         
  -3  -1  10        250.27        258.64         8.81 o                         
  -2  -1  10       1249.45       1312.22        30.29 o                         
  -1  -1  10        423.31        443.50        15.85 o                         
   0  -1  10        359.18        345.26        15.63 o                         
   1  -1  10        148.64        157.30         5.56 o                         
   2  -1  10        566.39        534.25        12.53 o                         
   3  -1  10         92.54         96.76         5.27 o                         
   4  -1  10        229.36        239.36         8.34 o                         
   5  -1  10         36.23         30.92         3.72 o                         
  -5   0  10        185.97        211.38        13.68 o                         
  -4   0  10        238.23        241.29         9.44 o                         
  -3   0  10         97.35         89.09         4.24 o                         
  -2   0  10        809.21        846.63        23.08 o                         
  -1   0  10        448.13        480.04        17.30 o                         
   0   0  10        114.69        126.96         7.80 o                         
   1   0  10        419.42        427.11        11.69 o                         
   2   0  10          2.69          1.90         1.18 o                         
   3   0  10          7.08          6.41         2.06 o                         
   4   0  10         10.64          9.76         2.85 o                         
   5   0  10         53.61         51.50         3.72 o                         
  -5   1  10          0.51          1.62         1.37 o                         
  -4   1  10         21.44         22.74         2.98 o                         
  -3   1  10        268.48        267.68         8.75 o                         
  -2   1  10       1195.08       1243.43        20.35 o                         
  -1   1  10        417.49        435.51        15.29 o                         
   0   1  10        314.58        280.65         9.95 o                         
   1   1  10        158.08        161.71         4.83 o                         
   2   1  10        566.10        526.32        10.34 o                         
   3   1  10        106.37        105.40         6.52 o                         
   4   1  10        273.02        283.87        10.42 o                         
  -5   2  10        420.70        437.50        19.70 o                         
  -4   2  10        328.99        341.29        13.14 o                         
  -3   2  10        108.23        117.72         5.86 o                         
  -2   2  10        121.01        120.39         4.77 o                         
  -1   2  10        320.18        313.69         7.61 o                         
   0   2  10        134.37        136.24         4.61 o                         
   1   2  10        212.93        212.66         8.90 o                         
   2   2  10         76.16         68.64         3.74 o                         
   3   2  10         15.40         17.94         4.13 o                         
   4   2  10         12.80         12.29         3.93 o                         
  -4   3  10        273.46        275.71         8.41 o                         
  -3   3  10        109.09        119.37         6.14 o                         
  -2   3  10        147.32        152.47         6.64 o                         
  -1   3  10        257.62        239.94         7.78 o                         
   0   3  10        848.44        770.34        16.57 o                         
   1   3  10        158.79        145.26         6.78 o                         
   2   3  10        275.05        237.43        10.48 o                         
   3   3  10         58.58         52.35         5.19 o                         
   4   3  10        289.33        294.58        18.80 o                         
  -4   4  10        211.08        220.62        21.60 o                         
  -3   4  10         42.15         47.11         3.63 o                         
  -2   4  10        137.12        143.36         7.89 o                         
  -1   4  10        752.04        779.08        21.45 o                         
   0   4  10        312.23        301.50        10.00 o                         
   1   4  10        103.82        101.20         8.58 o                         
   2   4  10        149.54        135.50        10.29 o                         
   3   4  10         49.42         51.44         7.53 o                         
   4   4  10         88.60         93.47        11.94 o                         
  -3   5  10         90.96         86.17         6.50 o                         
  -2   5  10         75.61         68.13         3.90 o                         
  -1   5  10         73.15         79.08         4.74 o                         
   0   5  10        562.28        540.41        26.69 o                         
   1   5  10        126.39        126.68        11.32 o                         
   2   5  10        331.28        371.84        16.45 o                         
   3   5  10         83.78         88.71         6.35 o                         
  -2   6  10        111.73         82.00         8.69 o                         
  -1   6  10        338.01        321.14        22.09 o                         
   0   6  10        162.21        142.49        12.01 o                         
   1   6  10        147.06        145.87        13.40 o                         
   2   6  10         14.64         13.53         1.96 o                         
  -2  -6  11         59.83         69.29         6.05 o                         
  -1  -6  11         43.02         46.97         3.36 o                         
   0  -6  11        249.75        267.74        24.38 o                         
   1  -6  11        164.94        171.72         9.32 o                         
  -3  -5  11         36.03         29.89         4.91 o                         
  -2  -5  11        170.22        201.24        14.66 o                         
  -1  -5  11        209.13        220.69        30.83 o                         
   0  -5  11        175.80        176.92        10.49 o                         
   1  -5  11          2.72          5.56         2.56 o                         
   2  -5  11         24.19         25.10         3.01 o                         
   3  -5  11        102.12         99.54         6.12 o                         
  -4  -4  11        130.42        119.02        15.95 o                         
  -3  -4  11         20.93         21.21         3.89 o                         
  -2  -4  11         45.89         44.85         4.44 o                         
  -1  -4  11        154.61        143.48         8.20 o                         
   0  -4  11        541.23        519.33        20.03 o                         
   1  -4  11        322.03        307.89        12.60 o                         
   2  -4  11        339.50        343.12        20.38 o                         
   3  -4  11        332.99        330.59        12.71 o                         
  -4  -3  11         78.29         91.23         6.65 o                         
  -3  -3  11         14.71          9.87         3.39 o                         
  -2  -3  11        251.84        263.99        18.55 o                         
  -1  -3  11        862.11        889.41        29.77 o                         
   0  -3  11        110.22        103.63         4.00 o                         
   1  -3  11          7.36          6.79         1.71 o                         
   2  -3  11        181.76        175.16         9.91 o                         
   3  -3  11         82.56         71.80         4.36 o                         
   4  -3  11        139.13        124.31         7.75 o                         
  -4  -2  11        159.81        143.31        12.87 o                         
  -3  -2  11         93.65         93.89         6.58 o                         
  -2  -2  11        110.63        113.74         7.80 o                         
  -1  -2  11         22.34         24.76         2.41 o                         
   0  -2  11        270.44        286.89         7.55 o                         
   1  -2  11        332.51        329.25         9.00 o                         
   2  -2  11       1099.92       1066.38        21.77 o                         
   3  -2  11        461.07        484.19        17.95 o                         
   4  -2  11        118.35        113.31         9.15 o                         
  -5  -1  11          5.23          2.92         2.28 o                         
  -4  -1  11        320.39        306.09        14.55 o                         
  -3  -1  11         86.73         88.05         5.50 o                         
  -2  -1  11        359.92        384.06        11.70 o                         
  -1  -1  11         55.40         56.43         3.07 o                         
   0  -1  11         58.18         59.17         2.56 o                         
   1  -1  11         43.73         44.44         2.27 o                         
   2  -1  11        859.17        848.46        17.45 o                         
   3  -1  11          1.40          2.15         1.81 o                         
   4  -1  11         78.67         81.31         5.22 o                         
  -5   0  11          0.50          0.61         1.28 o                         
  -4   0  11        518.43        517.28        17.43 o                         
  -3   0  11        406.50        438.07        17.09 o                         
  -2   0  11        380.98        405.50        10.11 o                         
  -1   0  11        661.61        709.94        15.49 o                         
   0   0  11        224.16        215.13         8.62 o                         
   1   0  11         83.20         83.36         3.71 o                         
   2   0  11       3754.46       3651.33        53.65 o                         
   3   0  11        344.38        355.71        11.45 o                         
   4   0  11         33.06         43.64         4.02 o                         
  -5   1  11          3.86          3.35         1.18 o                         
  -4   1  11        322.73        331.10        11.11 o                         
  -3   1  11         93.15         86.04         4.98 o                         
  -2   1  11        347.60        362.62         8.78 o                         
  -1   1  11         41.35         41.55         3.07 o                         
   0   1  11         92.08         79.80         3.37 o                         
   1   1  11         37.48         35.86         2.57 o                         
   2   1  11        841.59        835.46        14.83 o                         
   3   1  11          6.24          8.76         2.32 o                         
   4   1  11         74.12         80.84         4.45 o                         
  -4   2  11        174.10        170.61         7.15 o                         
  -3   2  11         83.00         79.46         4.66 o                         
  -2   2  11        108.29        105.87         4.46 o                         
  -1   2  11         27.36         29.63         2.26 o                         
   0   2  11        263.16        259.77         7.55 o                         
   1   2  11        302.05        297.43        11.63 o                         
   2   2  11       1083.14       1008.04        28.56 o                         
   3   2  11        454.03        483.26        21.89 o                         
   4   2  11        107.58        111.45        19.81 o                         
  -4   3  11         77.89         97.03         4.09 o                         
  -3   3  11         17.91         16.19         2.50 o                         
  -2   3  11        212.18        226.25         8.01 o                         
  -1   3  11        909.81        893.99        17.76 o                         
   0   3  11        152.99        137.93         4.38 o                         
   1   3  11          8.26          9.72         2.43 o                         
   2   3  11        161.16        161.66         9.63 o                         
   3   3  11        102.46        109.37         7.29 o                         
   4   3  11        140.40        134.34         7.93 o                         
  -3   4  11         23.81         26.01         2.58 o                         
  -2   4  11         58.18         58.21         4.21 o                         
  -1   4  11        157.23        152.19         6.81 o                         
   0   4  11        512.56        489.80        12.73 o                         
   1   4  11        301.35        284.74         9.24 o                         
   2   4  11        343.12        333.04        16.25 o                         
   3   4  11        315.22        389.15        30.33 o                         
  -3   5  11         41.89         32.39         3.36 o                         
  -2   5  11        183.63        182.86         6.27 o                         
  -1   5  11        190.81        184.45         7.26 o                         
   0   5  11        159.22        153.23         6.60 o                         
   1   5  11          4.31          6.01         1.99 o                         
   2   5  11         20.83         18.51         2.06 o                         
   3   5  11         90.74         90.14         5.99 o                         
  -2   6  11         46.12         38.77         5.14 o                         
  -1   6  11         37.90         44.27         4.05 o                         
   0   6  11        212.14        227.19         9.49 o                         
   1   6  11        163.39        145.39         7.81 o                         
  -1  -6  12        308.98        316.18        46.60 o                         
   0  -6  12         53.78         52.73         5.69 o                         
   1  -6  12        195.36        185.81        32.38 o                         
  -2  -5  12         80.73         86.97        12.81 o                         
  -1  -5  12        321.26        322.00        37.35 o                         
   0  -5  12        219.96        230.60        11.85 o                         
   1  -5  12        415.46        455.36        25.81 o                         
   2  -5  12         29.42         30.20         2.93 o                         
  -3  -4  12         99.58        107.66         7.47 o                         
  -2  -4  12        152.80        158.66         8.25 o                         
  -1  -4  12        444.42        454.71        16.75 o                         
   0  -4  12         14.29         15.26         2.85 o                         
   1  -4  12          8.72          7.86         2.51 o                         
   2  -4  12         87.00         93.95        15.42 o                         
   3  -4  12        232.28        220.61         9.17 o                         
  -4  -3  12        114.17        110.73         9.66 o                         
  -3  -3  12         16.93         22.65         4.54 o                         
  -2  -3  12        200.64        200.90         8.90 o                         
  -1  -3  12        187.53        187.57         9.52 o                         
   0  -3  12        135.18        143.70         8.32 o                         
   1  -3  12        800.18        849.75        29.35 o                         
   2  -3  12        265.66        235.73         9.81 o                         
   3  -3  12        727.79        735.42        22.86 o                         
   4  -3  12         95.10         94.70         8.69 o                         
  -4  -2  12        216.58        227.12        16.51 o                         
  -3  -2  12        148.18        150.41        10.26 o                         
  -2  -2  12       1087.68       1113.17        29.66 o                         
  -1  -2  12        699.04        741.25        16.87 o                         
   0  -2  12         74.63         78.96         4.02 o                         
   1  -2  12         64.69         64.46         3.31 o                         
   2  -2  12        248.48        250.54         9.52 o                         
   3  -2  12        305.93        315.30        11.46 o                         
   4  -2  12         43.27         38.41         4.06 o                         
  -4  -1  12         46.01         42.25         6.25 o                         
  -3  -1  12        295.95        306.94        12.73 o                         
  -2  -1  12         85.61         83.47         4.74 o                         
  -1  -1  12        360.82        397.36        10.26 o                         
   0  -1  12        581.92        602.67        13.47 o                         
   1  -1  12       1010.37       1001.05        16.43 o                         
   2  -1  12        280.88        282.02         7.94 o                         
   3  -1  12        863.56        855.65        33.37 o                         
   4  -1  12        300.00        316.46         9.30 o                         
  -4   0  12         46.55         48.55         3.43 o                         
  -3   0  12         61.64         63.31         5.41 o                         
  -2   0  12        576.24        607.81        14.20 o                         
  -1   0  12       1302.48       1336.84        28.01 o                         
   0   0  12        204.06        210.18         7.69 o                         
   1   0  12        326.85        321.79         8.74 o                         
   2   0  12          8.97          7.50         1.60 o                         
   3   0  12         61.53         60.69         4.28 o                         
   4   0  12        174.97        188.40         8.08 o                         
  -4   1  12         42.20         42.86         3.25 o                         
  -3   1  12        286.88        272.85         9.84 o                         
  -2   1  12        101.91         94.99         4.40 o                         
  -1   1  12        321.27        338.03        10.93 o                         
   0   1  12        587.30        574.78        12.25 o                         
   1   1  12       1068.80       1037.31        20.93 o                         
   2   1  12        261.46        262.58         8.05 o                         
   3   1  12        840.35        830.36        23.57 o                         
   4   1  12        315.39        336.41        10.83 o                         
  -4   2  12        219.22        220.39         7.79 o                         
  -3   2  12        151.44        165.59         6.61 o                         
  -2   2  12       1048.79       1079.16        25.05 o                         
  -1   2  12        768.78        751.88        15.39 o                         
   0   2  12         76.70         75.12         4.29 o                         
   1   2  12         61.94         52.25         3.80 o                         
   2   2  12        261.12        248.15        10.62 o                         
   3   2  12        327.54        374.02        36.01 o                         
   4   2  12         49.26         49.87         6.14 o                         
  -4   3  12        103.42         94.68         5.53 o                         
  -3   3  12         23.72         26.55         2.72 o                         
  -2   3  12        231.33        222.45         8.11 o                         
  -1   3  12        185.94        177.13         6.36 o                         
   0   3  12         92.82         89.06         5.16 o                         
   1   3  12        860.24        848.62        39.28 o                         
   2   3  12        249.65        201.20        12.93 o                         
   3   3  12        667.04        689.10        27.49 o                         
   4   3  12         87.63         87.93         5.55 o                         
  -3   4  12         90.90         89.99         4.31 o                         
  -2   4  12        178.73        179.05         6.93 o                         
  -1   4  12        417.49        425.90        13.04 o                         
   0   4  12         13.23         14.76         2.20 o                         
   1   4  12         16.45         14.99         2.88 o                         
   2   4  12        105.50        100.73         4.91 o                         
   3   4  12        244.06        237.53         9.13 o                         
  -3   5  12         62.21         57.03         6.08 o                         
  -2   5  12         78.40         85.22         3.75 o                         
  -1   5  12        314.97        309.13         9.80 o                         
   0   5  12        220.41        212.43         7.87 o                         
   1   5  12        431.74        430.35        33.87 o                         
   2   5  12         26.65         23.98         2.35 o                         
  -1   6  12        284.13        240.79        18.76 o                         
   0   6  12         51.25         47.29         4.56 o                         
   1   6  12        198.18        178.07        16.36 o                         
   0  -6  13        186.42        157.65        10.86 o                         
  -2  -5  13         99.74        105.19        11.57 o                         
  -1  -5  13         18.35         21.27         3.45 o                         
   0  -5  13         23.30         24.45         3.50 o                         
   1  -5  13         38.22         36.31         5.20 o                         
   2  -5  13         79.63         77.27         4.18 o                         
  -3  -4  13         56.74         67.51         9.35 o                         
  -2  -4  13        193.96        206.56        13.82 o                         
  -1  -4  13        358.72        355.39        13.78 o                         
   0  -4  13        783.58        803.19        21.37 o                         
   1  -4  13         65.84         68.71         6.34 o                         
   2  -4  13        482.40        465.54        19.26 o                         
   3  -4  13         58.38         43.23         6.12 o                         
  -4  -3  13          3.28          3.55         2.04 o                         
  -3  -3  13        410.55        446.52        24.60 o                         
  -2  -3  13         90.97         98.71         7.05 o                         
  -1  -3  13         27.85         30.97         4.07 o                         
   0  -3  13          7.09         10.06         1.91 o                         
   1  -3  13        408.02        412.31        17.19 o                         
   2  -3  13         96.42         99.48         5.42 o                         
   3  -3  13        156.80        162.18        14.25 o                         
  -4  -2  13        145.25        131.23        11.07 o                         
  -3  -2  13        289.89        318.93        15.91 o                         
  -2  -2  13        124.69        133.78         6.49 o                         
  -1  -2  13        698.00        734.04        20.07 o                         
   0  -2  13       1134.32       1204.13        60.69 o                         
   1  -2  13        130.19        121.30         5.73 o                         
   2  -2  13        441.44        469.03        14.47 o                         
   3  -2  13          7.52          7.57         2.22 o                         
   4  -2  13         49.73         53.10         5.30 o                         
  -4  -1  13         12.94          9.60         3.30 o                         
  -3  -1  13        638.98        671.72        44.52 o                         
  -2  -1  13        270.50        301.87        17.60 o                         
  -1  -1  13        158.15        161.10         5.99 o                         
   0  -1  13        334.50        339.33         9.35 o                         
   1  -1  13        444.06        462.10         9.35 o                         
   2  -1  13         23.32         25.81         2.47 o                         
   3  -1  13         85.59         83.14         4.65 o                         
   4  -1  13        224.94        240.96         8.35 o                         
  -4   0  13         21.52         21.96         2.61 o                         
  -3   0  13        378.73        386.23        14.72 o                         
  -2   0  13          7.32          8.59         1.98 o                         
  -1   0  13       1390.17       1417.32        29.76 o                         
   0   0  13        389.83        398.25        12.04 o                         
   1   0  13       1204.34       1215.78        22.51 o                         
   2   0  13         14.48         13.43         2.02 o                         
   3   0  13         25.75         29.42         3.06 o                         
   4   0  13          9.88         11.64         2.18 o                         
  -4   1  13          6.58          7.18         1.89 o                         
  -3   1  13        628.48        662.17        21.75 o                         
  -2   1  13        275.85        265.74        13.17 o                         
  -1   1  13        149.88        153.08         5.74 o                         
   0   1  13        326.77        328.40         9.37 o                         
   1   1  13        410.71        419.24        10.75 o                         
   2   1  13         39.68         40.64         3.21 o                         
   3   1  13         89.50         89.86         5.26 o                         
   4   1  13        215.30        231.05        11.09 o                         
  -4   2  13        139.85        152.10         5.63 o                         
  -3   2  13        297.71        303.54        11.46 o                         
  -2   2  13        140.40        147.76         6.44 o                         
  -1   2  13        713.69        698.21        16.76 o                         
   0   2  13       1207.42       1215.45        25.63 o                         
   1   2  13        147.04        130.54         6.59 o                         
   2   2  13        445.43        469.93        19.09 o                         
   3   2  13         12.58         17.85         4.21 o                         
   4   2  13         50.61         52.92         4.27 o                         
  -4   3  13          0.72          0.62         1.24 o                         
  -3   3  13        393.34        417.51        12.05 o                         
  -2   3  13         67.53         68.10         3.50 o                         
  -1   3  13         31.04         28.78         2.50 o                         
   0   3  13          2.22          3.74         1.61 o                         
   1   3  13        382.70        360.42        23.26 o                         
   2   3  13         91.61         79.21         5.38 o                         
   3   3  13        142.42        142.00         8.86 o                         
  -3   4  13         53.63         55.03         3.03 o                         
  -2   4  13        204.07        207.41         6.80 o                         
  -1   4  13        382.91        395.32        12.07 o                         
   0   4  13        841.98        855.43        26.04 o                         
   1   4  13         68.31         71.01         4.27 o                         
   2   4  13        473.82        452.39        12.90 o                         
   3   4  13         60.87         54.83         6.47 o                         
  -2   5  13         95.57         96.07         4.00 o                         
  -1   5  13         23.28         23.98         2.24 o                         
   0   5  13         21.48         22.48         2.01 o                         
   1   5  13         28.46         26.27         3.17 o                         
   2   5  13         82.10         61.18         4.77 o                         
  -2  -5  14        152.35        161.50        22.18 o                         
  -1  -5  14         74.82         88.05        12.42 o                         
   0  -5  14        566.67        595.85        52.76 o                         
   1  -5  14          2.03          2.48         2.29 o                         
  -3  -4  14         21.24         26.75         4.57 o                         
  -2  -4  14         41.05         43.17         5.51 o                         
  -1  -4  14         12.81         12.71         2.67 o                         
   0  -4  14        119.75        115.72         5.54 o                         
   1  -4  14        172.12        175.72        13.49 o                         
   2  -4  14          6.31          7.36         1.80 o                         
  -3  -3  14         67.01         72.70         4.95 o                         
  -2  -3  14        558.59        595.06        19.59 o                         
  -1  -3  14         35.68         39.32         6.28 o                         
   0  -3  14        458.39        450.96        13.79 o                         
   1  -3  14        172.93        162.17         7.16 o                         
   2  -3  14        209.87        223.25         7.49 o                         
   3  -3  14         20.94         23.24         5.09 o                         
  -4  -2  14        401.26        415.69        22.64 o                         
  -3  -2  14         60.64         58.08         5.43 o                         
  -2  -2  14        123.92        113.68         5.87 o                         
  -1  -2  14          0.15          2.20         2.32 o                         
   0  -2  14        212.23        216.27         8.66 o                         
   1  -2  14        193.15        179.23         9.07 o                         
   2  -2  14         32.96         33.75         3.26 o                         
   3  -2  14         34.99         34.22         3.14 o                         
  -4  -1  14         43.54         40.42         5.13 o                         
  -3  -1  14        126.39        130.43         8.75 o                         
  -2  -1  14        899.36        972.01        35.70 o                         
  -1  -1  14         29.10         32.44         3.53 o                         
   0  -1  14        802.77        826.62        19.65 o                         
   1  -1  14        100.39        102.99         4.65 o                         
   2  -1  14        231.53        230.30         7.39 o                         
   3  -1  14         46.92         53.57         3.93 o                         
   4  -1  14        236.97        234.61         6.51 o                         
  -4   0  14        268.20        245.52        15.61 o                         
  -3   0  14          3.38          4.48         2.09 o                         
  -2   0  14          6.60          5.60         2.14 o                         
  -1   0  14        271.30        252.94         9.34 o                         
   0   0  14        125.97        115.14         7.36 o                         
   1   0  14        636.96        640.97        14.63 o                         
   2   0  14         14.87         17.17         2.20 o                         
   3   0  14        263.45        284.33        11.22 o                         
   4   0  14         64.36         64.30         5.10 o                         
  -4   1  14         50.63         48.97         3.37 o                         
  -3   1  14        133.73        130.64         7.18 o                         
  -2   1  14        836.64        853.78        31.62 o                         
  -1   1  14         22.95         19.54         2.85 o                         
   0   1  14        811.37        812.70        18.54 o                         
   1   1  14         88.39         92.13         4.73 o                         
   2   1  14        213.84        216.93         7.70 o                         
   3   1  14         38.17         37.67         3.30 o                         
   4   1  14        241.16        243.11         8.97 o                         
  -4   2  14        442.45        441.20        16.84 o                         
  -3   2  14         51.67         54.33         4.00 o                         
  -2   2  14        141.23        141.27         7.25 o                         
  -1   2  14          1.17          2.12         2.23 o                         
   0   2  14        204.14        205.65         7.96 o                         
   1   2  14        197.00        190.54         9.07 o                         
   2   2  14         27.24         27.47         3.32 o                         
   3   2  14         30.69         37.69         5.42 o                         
  -3   3  14         78.83         80.38         4.92 o                         
  -2   3  14        526.04        532.80        12.15 o                         
  -1   3  14         32.28         35.02         3.01 o                         
   0   3  14        495.05        490.77        13.50 o                         
   1   3  14        173.44        156.98         6.66 o                         
   2   3  14        182.21        186.83         8.40 o                         
   3   3  14         11.93         12.61         3.03 o                         
  -3   4  14         17.48         22.31         1.77 o                         
  -2   4  14         36.30         38.43         2.52 o                         
  -1   4  14         18.20         19.21         2.34 o                         
   0   4  14        121.22        118.87         7.12 o                         
   1   4  14        171.95        174.32         6.76 o                         
   2   4  14          3.61          4.75         1.14 o                         
  -2   5  14        130.00        129.20         4.71 o                         
  -1   5  14         55.97         63.72         3.23 o                         
   0   5  14        542.35        540.15        17.26 o                         
   1   5  14          2.39          2.34         1.26 o                         
  -1  -5  15        105.25        110.76         6.08 o                         
   0  -5  15        124.88        120.10         9.56 o                         
   1  -5  15          7.68          8.65         2.29 o                         
  -2  -4  15        168.17        185.06         9.74 o                         
  -1  -4  15        101.22        107.65         6.06 o                         
   0  -4  15        100.22        102.25         4.87 o                         
   1  -4  15        336.27        344.40        20.08 o                         
   2  -4  15        213.39        191.74         9.11 o                         
  -3  -3  15         38.11         37.04         3.21 o                         
  -2  -3  15         86.27         86.50         7.08 o                         
  -1  -3  15        115.28        110.66         7.34 o                         
   0  -3  15         56.62         59.24         4.02 o                         
   1  -3  15         78.95         76.68         4.56 o                         
   2  -3  15         52.62         46.71         3.34 o                         
   3  -3  15        250.89        216.57        14.58 o                         
  -3  -2  15        302.26        302.08        11.46 o                         
  -2  -2  15         62.30         61.43         4.14 o                         
  -1  -2  15        183.99        182.19         7.85 o                         
   0  -2  15        157.53        147.73         8.00 o                         
   1  -2  15        106.28        106.83         6.68 o                         
   2  -2  15        310.91        302.01        10.10 o                         
   3  -2  15        558.24        569.75        22.21 o                         
  -4  -1  15         84.06         76.42         6.42 o                         
  -3  -1  15         12.66         12.50         2.47 o                         
  -2  -1  15        242.13        248.19        13.05 o                         
  -1  -1  15          1.12          1.31         1.65 o                         
   0  -1  15         20.07         19.29         3.13 o                         
   1  -1  15        383.99        385.91        10.33 o                         
   2  -1  15          2.04          2.58         1.37 o                         
   3  -1  15         12.40         15.43         2.14 o                         
  -4   0  15        237.93        224.96        13.66 o                         
  -3   0  15        374.01        367.52        21.79 o                         
  -2   0  15         64.88         59.22         4.57 o                         
  -1   0  15        482.68        509.77        17.57 o                         
   0   0  15        348.57        343.77        16.14 o                         
   1   0  15          4.30          4.02         1.54 o                         
   2   0  15        581.32        594.07        15.68 o                         
   3   0  15        594.85        651.47        20.94 o                         
  -4   1  15         88.06         86.25         7.13 o                         
  -3   1  15         12.73         11.28         2.75 o                         
  -2   1  15        229.31        239.70        12.64 o                         
  -1   1  15          0.01         -0.32         1.79 o                         
   0   1  15         31.94         30.65         3.36 o                         
   1   1  15        375.57        409.38        13.88 o                         
   2   1  15          2.22          3.49         1.53 o                         
   3   1  15         10.37         11.44         2.55 o                         
  -3   2  15        268.12        266.70        12.07 o                         
  -2   2  15         42.37         44.48         4.86 o                         
  -1   2  15        171.01        177.39        10.37 o                         
   0   2  15        188.42        178.08         7.24 o                         
   1   2  15        104.94        112.60         7.46 o                         
   2   2  15        304.10        309.16        12.63 o                         
   3   2  15        549.88        611.28        30.28 o                         
  -3   3  15         32.70         31.17         3.18 o                         
  -2   3  15         71.11         67.72         3.42 o                         
  -1   3  15        112.73        116.99         5.30 o                         
   0   3  15         69.74         74.57         4.36 o                         
   1   3  15         68.93         64.61         3.98 o                         
   2   3  15         51.17         51.47         3.28 o                         
   3   3  15        237.41        251.09        11.18 o                         
  -2   4  15        184.79        187.62         7.57 o                         
  -1   4  15        111.05        117.09         7.61 o                         
   0   4  15        104.30        108.56         6.27 o                         
   1   4  15        300.52        294.91         8.00 o                         
   2   4  15        210.92        196.68         6.29 o                         
  -1   5  15        100.76         93.23         4.28 o                         
   0   5  15        116.98        127.37         6.12 o                         
   1   5  15          5.64          3.78         1.68 o                         
  -2  -4  16         49.90         48.79         3.22 o                         
  -1  -4  16         64.93         68.64         4.33 o                         
   0  -4  16         22.66         24.55         3.11 o                         
   1  -4  16         19.18         19.67         3.59 o                         
   2  -4  16         35.73         36.66         4.92 o                         
  -3  -3  16        327.01        313.87        10.24 o                         
  -2  -3  16        149.56        150.56         8.86 o                         
  -1  -3  16        392.90        408.33        14.45 o                         
   0  -3  16        122.19        112.56         6.11 o                         
   1  -3  16        389.08        393.51        10.69 o                         
   2  -3  16        263.14        262.38         9.76 o                         
  -3  -2  16          8.74         10.87         2.65 o                         
  -2  -2  16        139.95        135.54         7.31 o                         
  -1  -2  16        286.81        299.82        12.02 o                         
   0  -2  16         92.18         95.31         7.53 o                         
   1  -2  16         46.58         43.96         4.13 o                         
   2  -2  16         21.16         18.10         2.23 o                         
   3  -2  16        698.02        724.74        36.13 o                         
  -3  -1  16         15.66         13.79         2.88 o                         
  -2  -1  16         13.45         13.39         3.05 o                         
  -1  -1  16        891.83        908.97        32.29 o                         
   0  -1  16        202.40        209.30         9.57 o                         
   1  -1  16        305.79        314.86         8.88 o                         
   2  -1  16        277.64        290.92         8.93 o                         
   3  -1  16        130.23        140.10         7.79 o                         
  -3   0  16          4.51          2.67         1.62 o                         
  -2   0  16         81.50         81.11         7.60 o                         
  -1   0  16        120.67        121.71         6.93 o                         
   0   0  16         21.61         29.51         4.27 o                         
   1   0  16        135.85        138.78         5.92 o                         
   2   0  16         21.69         21.10         2.41 o                         
   3   0  16        137.53        143.21         6.78 o                         
  -3   1  16         21.64         18.32         2.95 o                         
  -2   1  16         21.71         22.39         4.95 o                         
  -1   1  16        870.88        927.23        27.67 o                         
   0   1  16        202.94        212.04         9.16 o                         
   1   1  16        351.93        366.19        10.61 o                         
   2   1  16        301.86        314.40        10.61 o                         
   3   1  16        124.32        126.06         7.34 o                         
  -3   2  16         11.11          9.70         3.53 o                         
  -2   2  16        140.94        142.73        11.24 o                         
  -1   2  16        295.56        297.95        14.25 o                         
   0   2  16         84.17         92.47         7.06 o                         
   1   2  16         37.29         36.93         3.05 o                         
   2   2  16         23.67         24.31         3.16 o                         
   3   2  16        706.60        785.69        36.35 o                         
  -3   3  16        313.94        311.81        12.01 o                         
  -2   3  16        154.23        150.67         5.70 o                         
  -1   3  16        399.19        407.28        13.69 o                         
   0   3  16        104.63         94.30         4.68 o                         
   1   3  16        429.26        433.92        12.78 o                         
   2   3  16        269.91        272.02         8.28 o                         
  -2   4  16         38.44         35.93         2.45 o                         
  -1   4  16         68.21         73.68         4.15 o                         
   0   4  16         27.12         31.17         2.67 o                         
   1   4  16         21.22         18.00         1.78 o                         
   2   4  16         34.00         35.04         7.24 o                         
  -1  -4  17        233.45        247.43         8.59 o                         
   0  -4  17        258.82        256.02        19.73 o                         
   1  -4  17         30.75         25.15         3.45 o                         
  -2  -3  17        117.66        118.01         9.26 o                         
  -1  -3  17         40.61         45.18         3.64 o                         
   0  -3  17         14.89         14.63         2.22 o                         
   1  -3  17         67.26         61.43         3.61 o                         
   2  -3  17        389.33        384.55        15.16 o                         
  -3  -2  17        400.36        383.09        14.94 o                         
  -2  -2  17         94.93        102.05         7.05 o                         
  -1  -2  17        441.44        444.36        18.44 o                         
   0  -2  17        676.97        641.88        24.73 o                         
   1  -2  17         15.53         15.08         2.41 o                         
   2  -2  17        321.39        341.22        10.34 o                         
  -3  -1  17         37.42         40.90         5.89 o                         
  -2  -1  17        133.94        129.29         8.19 o                         
  -1  -1  17          0.97          1.20         1.88 o                         
   0  -1  17        220.89        257.27        11.01 o                         
   1  -1  17        166.66        167.39         5.72 o                         
   2  -1  17        234.10        241.97         7.45 o                         
   3  -1  17        102.52        105.53         5.04 o                         
  -3   0  17        162.69        159.90         8.74 o                         
  -2   0  17        178.63        174.34         9.76 o                         
  -1   0  17        735.22        774.06        29.48 o                         
   0   0  17       1484.79       1672.30        80.25 o                         
   1   0  17         41.10         37.64         2.95 o                         
   2   0  17        356.24        372.21        10.23 o                         
   3   0  17         39.75         42.16         3.24 o                         
  -3   1  17         54.22         58.76         4.39 o                         
  -2   1  17        127.66        128.83         7.84 o                         
  -1   1  17          3.36          4.52         2.38 o                         
   0   1  17        226.56        244.19        10.42 o                         
   1   1  17        160.77        169.91         6.17 o                         
   2   1  17        243.99        254.96        10.15 o                         
   3   1  17        109.17         93.96         8.68 o                         
  -3   2  17        350.13        335.68        19.00 o                         
  -2   2  17         80.37         79.20         7.79 o                         
  -1   2  17        437.35        463.17        18.96 o                         
   0   2  17        604.76        646.55        30.02 o                         
   1   2  17         16.88         17.64         2.10 o                         
   2   2  17        335.75        343.00         9.75 o                         
  -2   3  17        124.21        124.36         9.76 o                         
  -1   3  17         47.92         49.21         3.86 o                         
   0   3  17         13.42         17.76         2.24 o                         
   1   3  17         55.35         55.43         3.16 o                         
   2   3  17        406.12        396.21        10.37 o                         
  -1   4  17        244.56        266.54         8.67 o                         
   0   4  17        253.91        254.94        18.91 o                         
   1   4  17         25.74         22.57         3.01 o                         
  -2  -3  18        527.21        511.87        18.16 o                         
  -1  -3  18        109.68        104.66         6.13 o                         
   0  -3  18        140.55        121.58         6.56 o                         
   1  -3  18         44.50         42.86         3.66 o                         
  -2  -2  18         27.95         26.08         4.87 o                         
  -1  -2  18         60.77         56.24         4.82 o                         
   0  -2  18         68.55         64.28         4.27 o                         
   1  -2  18        187.53        185.75         9.38 o                         
   2  -2  18         82.07         81.76         3.76 o                         
  -3  -1  18         15.13         14.62         3.23 o                         
  -2  -1  18        524.35        538.47        31.03 o                         
  -1  -1  18        294.30        287.43        19.27 o                         
   0  -1  18         24.28         22.70         3.24 o                         
   1  -1  18         97.39        103.55         4.46 o                         
   2  -1  18         32.50         32.40         2.21 o                         
  -3   0  18          5.61          4.38         2.28 o                         
  -2   0  18          0.52          2.97         2.82 o                         
  -1   0  18          5.14          3.80         2.88 o                         
   0   0  18        129.93        136.89         9.32 o                         
   1   0  18        158.33        152.67         6.36 o                         
   2   0  18         21.86         19.57         2.01 o                         
  -3   1  18         16.82         15.11         3.01 o                         
  -2   1  18        508.86        547.76        29.69 o                         
  -1   1  18        282.52        294.29        13.13 o                         
   0   1  18         32.90         37.03         3.54 o                         
   1   1  18        109.35        113.47         5.23 o                         
   2   1  18         32.69         29.95         2.35 o                         
  -2   2  18         22.77         23.02         4.02 o                         
  -1   2  18         61.10         65.93         5.16 o                         
   0   2  18         94.61         92.97         6.13 o                         
   1   2  18        203.39        197.67         7.84 o                         
   2   2  18         70.35         68.26         3.16 o                         
  -1   3  18         99.63         98.12         5.84 o                         
   0   3  18        131.99        136.62         5.62 o                         
   1   3  18         49.30         47.79         2.55 o                         
  -1  -3  19         33.54         21.16         3.19 o                         
   0  -3  19         48.87         45.10         5.12 o                         
  -1  -2  19         71.17         63.12         9.72 o                         
   0  -2  19         57.77         54.81         3.46 o                         
   1  -2  19        120.37        116.35         4.07 o                         
  -2  -1  19         34.12         28.46         4.55 o                         
  -1  -1  19        210.45        229.80        16.19 o                         
   0  -1  19         10.06         11.30         2.61 o                         
   1  -1  19         36.92         38.09         2.78 o                         
   2  -1  19        137.93        136.79         5.55 o                         
  -2   0  19         55.47         47.41         6.00 o                         
  -1   0  19        260.40        247.43        16.52 o                         
   0   0  19         11.79         12.95         3.56 o                         
   1   0  19        231.52        212.15         7.21 o                         
   2   0  19         16.63         15.49         1.55 o                         
  -2   1  19         35.49         33.68         4.82 o                         
  -1   1  19        220.03        233.20        10.46 o                         
   0   1  19         16.44         21.16         4.22 o                         
   1   1  19         36.66         35.88         3.89 o                         
   2   1  19        136.79        123.10         5.18 o                         
  -1   2  19         52.43         53.10         4.08 o                         
   0   2  19         43.36         44.35         3.76 o                         
   1   2  19        125.74        120.28         7.59 o                         
  -1   3  19         23.89         23.40         3.56 o                         
   0   3  19         54.36         48.13         5.01 o                         
   0  -2  20         21.45         18.18         2.85 o                         
  -1  -1  20        475.76        464.52        60.24 o                         
   0  -1  20         70.69         69.64         5.58 o                         
   1  -1  20        253.23        242.90         8.72 o                         
  -1   0  20         20.68         20.79         2.95 o                         
   0   0  20         40.06         37.11         3.00 o                         
   1   0  20        103.89         99.82         8.19 o                         
  -1   1  20        457.64        483.01        47.48 o                         
   0   1  20         69.72         57.11         6.80 o                         
   1   1  20        242.01        199.57         8.64 o                         
   0   2  20         15.57         17.26         2.98 o                         
                                                                                
